# Supplementary material for: Viral replication and interferon responses in bronchial epithelia is enhanced by Th17 cells
Source: bioRxiv. 2025 Oct 12:2025.10.10.681711. Preprint. [Version 1] doi: 10.1101/2025.10.10.681711 (PMC12668410; doi:10.1101/2025.10.10.681711)
Supplement: Supplement 1 — Supplemental Table E1. List GenBank accession numbers for custom viral reference database. Supplemental Table E2. Full model results of BEC gene expression by comparisons for co-culture and infection status. Supplemental Table E3. Module composition for BECs. Supplemental Table E4. Module composition for Th17 cells. Supplemental Table E5. Module composition for neutrophils. Supplemental Table E6. Protein levels by co-culture and infection status. Supplemental Table E7. Correlation of protein levels with BEC module expression. [file media-1.xlsx]

## Sheet: Table E1
NC_038311.1
NC_038312.1
NC_038878.1
NC_001803.1
NC_003461.1
NC_001796.2
EU627591.1
AF533011.1
NC_039199.1
J01917.1
MF374982.1
MT797634.1
NC_006577.2
NC_005831.2
AY391777.1
NC_045512.2
NC_038306.1
NC_038308.1
NC_002204.1
NC_026438.1
NC_026435.1
NC_026434.1
NC_026437.1
NC_026433.1
NC_026432.1
NC_026431.1
NC_026436.1
NC_002205.1
NC_002206.1
NC_002210.1
NC_002209.1
NC_002207.1
NC_002211.1
NC_002208.1
NC_006306.2
NC_006307.2
NC_006308.2
NC_006309.2
NC_006310.2
NC_006311.1
NC_006312.2
NC_038307.1

## Sheet: Table E2
gene	contrast_ref	contrast_lvl	estimate	pval	FDR	std.error	df	statistic
TSPAN6	(AEC + Neutrophils RV16)	(AEC + Th17 + Neutrophils RV16)	-0.245887	0.157127	0.740145	0.170832	44.0032	1.43935
TSPAN6	(AEC + Neutrophils RV16)	AEC Alone RV16	0.46346	0.00965041	0.158375	0.171265	44.011	-2.70609
TSPAN6	(AEC + Neutrophils RV16)	(AEC + Neutrophils Uninfected)	0.878903	6.82e-06	0.000177	0.172199	44.0277	-5.10399
TSPAN6	(AEC + Neutrophils RV16)	(AEC + Th17 + Neutrophils Uninfected)	0.907967	4.05e-06	0.000103	0.172594	44.0346	-5.2607
TSPAN6	(AEC + Neutrophils RV16)	AEC Alone Uninfected	1.37235	3.57e-10	2.22e-08	0.170763	44.002	-8.03658
TSPAN6	(AEC + Th17 + Neutrophils RV16)	AEC Alone RV16	0.709347	0.000148	0.00625585	0.170807	44.0028	-4.15291
TSPAN6	(AEC + Th17 + Neutrophils RV16)	(AEC + Neutrophils Uninfected)	1.12479	5e-08	1.28e-06	0.17137	44.0129	-6.56352
TSPAN6	(AEC + Th17 + Neutrophils RV16)	(AEC + Th17 + Neutrophils Uninfected)	1.15385	2.92e-08	9.16e-07	0.171646	44.0178	-6.7223
TSPAN6	(AEC + Th17 + Neutrophils RV16)	AEC Alone Uninfected	1.61824	3.66e-12	2.37e-10	0.171169	44.0093	-9.45404
TSPAN6	AEC Alone RV16	(AEC + Neutrophils Uninfected)	0.415444	0.0191961	0.0646838	0.170889	44.0042	-2.43108
TSPAN6	AEC Alone RV16	(AEC + Th17 + Neutrophils Uninfected)	0.444507	0.0126866	0.0516521	0.171053	44.0072	-2.59865
TSPAN6	AEC Alone RV16	AEC Alone Uninfected	0.908892	3.68e-06	9.95e-05	0.171825	44.0211	-5.28963
TSPAN6	(AEC + Neutrophils Uninfected)	(AEC + Th17 + Neutrophils Uninfected)	0.0290633	0.865581	0.990873	0.170693	44.0007	-0.170266
TSPAN6	(AEC + Neutrophils Uninfected)	AEC Alone Uninfected	0.493448	0.00659696	0.119566	0.173038	44.0424	-2.85168
TSPAN6	(AEC + Th17 + Neutrophils Uninfected)	AEC Alone Uninfected	0.464385	0.0104159	0.147086	0.173522	44.0508	-2.67624
TNMD	(AEC + Neutrophils RV16)	(AEC + Th17 + Neutrophils RV16)	0.222791	0.492033	0.921066	0.321549	44.0155	-0.692867
TNMD	(AEC + Neutrophils RV16)	AEC Alone RV16	-0.0455405	0.888293	0.962346	0.322341	44.0448	0.14128
TNMD	(AEC + Neutrophils RV16)	(AEC + Neutrophils Uninfected)	-0.504567	0.126601	0.272242	0.324049	44.1075	1.55707
TNMD	(AEC + Neutrophils RV16)	(AEC + Th17 + Neutrophils Uninfected)	-0.658674	0.0486109	0.141544	0.324771	44.1336	2.02812
TNMD	(AEC + Neutrophils RV16)	AEC Alone Uninfected	-0.454522	0.164371	0.281064	0.321424	44.0108	1.41409
TNMD	(AEC + Th17 + Neutrophils RV16)	AEC Alone RV16	-0.268331	0.408443	0.646151	0.321504	44.0138	0.834613
TNMD	(AEC + Th17 + Neutrophils RV16)	(AEC + Neutrophils Uninfected)	-0.727358	0.0291439	0.0709879	0.322533	44.0519	2.25514
TNMD	(AEC + Th17 + Neutrophils RV16)	(AEC + Th17 + Neutrophils Uninfected)	-0.881465	0.00910014	0.0293639	0.323037	44.0705	2.72868
TNMD	(AEC + Th17 + Neutrophils RV16)	AEC Alone Uninfected	-0.677313	0.041272	0.0820425	0.322166	44.0383	2.10237
TNMD	AEC Alone RV16	(AEC + Neutrophils Uninfected)	-0.459026	0.160611	0.295658	0.321653	44.0193	1.42708
TNMD	AEC Alone RV16	(AEC + Th17 + Neutrophils Uninfected)	-0.613133	0.0634028	0.164206	0.321954	44.0305	1.90441
TNMD	AEC Alone RV16	AEC Alone Uninfected	-0.408981	0.212601	0.354693	0.323366	44.0825	1.26476
TNMD	(AEC + Neutrophils Uninfected)	(AEC + Th17 + Neutrophils Uninfected)	-0.154107	0.633858	0.972687	0.321296	44.006	0.479641
TNMD	(AEC + Neutrophils Uninfected)	AEC Alone Uninfected	0.0500449	0.878539	0.969347	0.325582	44.1628	-0.153709
TNMD	(AEC + Th17 + Neutrophils Uninfected)	AEC Alone Uninfected	0.204152	0.534966	0.822994	0.326467	44.1944	-0.625336
DPM1	(AEC + Neutrophils RV16)	(AEC + Th17 + Neutrophils RV16)	-0.146036	0.0902159	0.67489	0.0842996	44.0047	1.73235
DPM1	(AEC + Neutrophils RV16)	AEC Alone RV16	0.050992	0.549362	0.822165	0.0845125	44.0157	-0.603366
DPM1	(AEC + Neutrophils RV16)	(AEC + Neutrophils Uninfected)	0.0924441	0.28254	0.467862	0.0849718	44.0391	-1.08794
DPM1	(AEC + Neutrophils RV16)	(AEC + Th17 + Neutrophils Uninfected)	0.128676	0.137959	0.292066	0.0851659	44.0489	-1.51089
DPM1	(AEC + Neutrophils RV16)	AEC Alone Uninfected	0.193502	0.0264768	0.0683028	0.0842658	44.0029	-2.29633
DPM1	(AEC + Th17 + Neutrophils RV16)	AEC Alone RV16	0.197028	0.0240213	0.122569	0.0842874	44.0041	-2.33758
DPM1	(AEC + Th17 + Neutrophils RV16)	(AEC + Neutrophils Uninfected)	0.23848	0.00717166	0.0227904	0.084564	44.0183	-2.82012
DPM1	(AEC + Th17 + Neutrophils RV16)	(AEC + Th17 + Neutrophils Uninfected)	0.274712	0.00225661	0.00952896	0.0846995	44.0252	-3.24337
DPM1	(AEC + Th17 + Neutrophils RV16)	AEC Alone Uninfected	0.339538	0.000225	0.000958	0.0844653	44.0132	-4.01986
DPM1	AEC Alone RV16	(AEC + Neutrophils Uninfected)	0.0414521	0.625473	0.748345	0.0843275	44.0061	-0.491561
DPM1	AEC Alone RV16	(AEC + Th17 + Neutrophils Uninfected)	0.077684	0.362415	0.534643	0.0844083	44.0103	-0.920335
DPM1	AEC Alone RV16	AEC Alone Uninfected	0.14251	0.0998876	0.206877	0.084788	44.0298	-1.68078
DPM1	(AEC + Neutrophils Uninfected)	(AEC + Th17 + Neutrophils Uninfected)	0.0362318	0.669189	0.978709	0.0842315	44.0012	-0.430146
DPM1	(AEC + Neutrophils Uninfected)	AEC Alone Uninfected	0.101058	0.24293	0.643507	0.0853839	44.0598	-1.18357
DPM1	(AEC + Th17 + Neutrophils Uninfected)	AEC Alone Uninfected	0.064826	0.453007	0.774647	0.0856218	44.0716	-0.75712
SCYL3	(AEC + Neutrophils RV16)	(AEC + Th17 + Neutrophils RV16)	0.199462	0.0989481	0.684758	0.118331	44.0031	-1.68562
SCYL3	(AEC + Neutrophils RV16)	AEC Alone RV16	0.339506	0.00642313	0.127103	0.118631	44.0107	-2.86186
SCYL3	(AEC + Neutrophils RV16)	(AEC + Neutrophils Uninfected)	0.239781	0.0505539	0.14287	0.119278	44.027	-2.01027
SCYL3	(AEC + Neutrophils RV16)	(AEC + Th17 + Neutrophils Uninfected)	0.0605543	0.615025	0.761511	0.119552	44.0338	-0.50651
SCYL3	(AEC + Neutrophils RV16)	AEC Alone Uninfected	0.347918	0.00519402	0.0186476	0.118283	44.0019	-2.9414
SCYL3	(AEC + Th17 + Neutrophils RV16)	AEC Alone RV16	0.140045	0.242899	0.480225	0.118314	44.0027	-1.18367
SCYL3	(AEC + Th17 + Neutrophils RV16)	(AEC + Neutrophils Uninfected)	0.0403197	0.735723	0.816525	0.118704	44.0126	-0.339667
SCYL3	(AEC + Th17 + Neutrophils RV16)	(AEC + Th17 + Neutrophils Uninfected)	-0.138907	0.248966	0.38083	0.118895	44.0174	1.16832
SCYL3	(AEC + Th17 + Neutrophils RV16)	AEC Alone Uninfected	0.148457	0.217141	0.317002	0.118565	44.0091	-1.25212
SCYL3	AEC Alone RV16	(AEC + Neutrophils Uninfected)	-0.0997249	0.404074	0.561906	0.11837	44.0041	0.842482
SCYL3	AEC Alone RV16	(AEC + Th17 + Neutrophils Uninfected)	-0.278952	0.0230833	0.0803542	0.118484	44.007	2.35434
SCYL3	AEC Alone RV16	AEC Alone Uninfected	0.0084121	0.943974	0.965642	0.119019	44.0205	-0.0706784
SCYL3	(AEC + Neutrophils Uninfected)	(AEC + Th17 + Neutrophils Uninfected)	-0.179227	0.136708	0.837076	0.118235	44.0007	1.51585
SCYL3	(AEC + Neutrophils Uninfected)	AEC Alone Uninfected	0.108137	0.371858	0.758443	0.119859	44.0413	-0.9022
SCYL3	(AEC + Th17 + Neutrophils Uninfected)	AEC Alone Uninfected	0.287364	0.0211499	0.215787	0.120194	44.0495	-2.39083
C1orf112	(AEC + Neutrophils RV16)	(AEC + Th17 + Neutrophils RV16)	-0.17477	0.495184	0.921698	0.254098	44.0323	0.687804
C1orf112	(AEC + Neutrophils RV16)	AEC Alone RV16	0.170607	0.506459	0.79772	0.254702	44.0814	-0.669832
C1orf112	(AEC + Neutrophils RV16)	(AEC + Neutrophils Uninfected)	0.497019	0.058597	0.158642	0.256003	44.1859	-1.94145
C1orf112	(AEC + Neutrophils RV16)	(AEC + Th17 + Neutrophils Uninfected)	0.580454	0.0286289	0.0962378	0.256554	44.2296	-2.2625
C1orf112	(AEC + Neutrophils RV16)	AEC Alone Uninfected	0.487575	0.0614075	0.131803	0.254002	44.0245	-1.91957
C1orf112	(AEC + Th17 + Neutrophils RV16)	AEC Alone RV16	0.345377	0.180938	0.405307	0.254063	44.0295	-1.35941
C1orf112	(AEC + Th17 + Neutrophils RV16)	(AEC + Neutrophils Uninfected)	0.671789	0.0115361	0.0337092	0.254848	44.0932	-2.63604
C1orf112	(AEC + Th17 + Neutrophils RV16)	(AEC + Th17 + Neutrophils Uninfected)	0.755224	0.00494794	0.0180576	0.255232	44.1241	-2.95897
C1orf112	(AEC + Th17 + Neutrophils RV16)	AEC Alone Uninfected	0.662344	0.01258	0.03029	0.254568	44.0705	-2.60184
C1orf112	AEC Alone RV16	(AEC + Neutrophils Uninfected)	0.326412	0.20579	0.351734	0.254177	44.0387	-1.28419
C1orf112	AEC Alone RV16	(AEC + Th17 + Neutrophils Uninfected)	0.409847	0.114323	0.247953	0.254406	44.0574	-1.61099
C1orf112	AEC Alone RV16	AEC Alone Uninfected	0.316968	0.221283	0.365264	0.255482	44.1443	-1.24066
C1orf112	(AEC + Neutrophils Uninfected)	(AEC + Th17 + Neutrophils Uninfected)	0.0834351	0.74401	0.984852	0.253905	44.0165	-0.328608
C1orf112	(AEC + Neutrophils Uninfected)	AEC Alone Uninfected	-0.0094441	0.970871	0.993447	0.257172	44.2783	0.0367228
C1orf112	(AEC + Th17 + Neutrophils Uninfected)	AEC Alone Uninfected	-0.0928792	0.7204	0.911551	0.257847	44.331	0.36021
FGR	(AEC + Neutrophils RV16)	(AEC + Th17 + Neutrophils RV16)	0.480302	0.189961	0.780804	0.360792	44.0278	-1.33124
FGR	(AEC + Neutrophils RV16)	AEC Alone RV16	0.299214	0.412501	0.743891	0.361657	44.0723	-0.827341
FGR	(AEC + Neutrophils RV16)	(AEC + Neutrophils Uninfected)	0.0294128	0.935879	0.966594	0.363523	44.1671	-0.0809105
FGR	(AEC + Neutrophils RV16)	(AEC + Th17 + Neutrophils Uninfected)	-0.0368159	0.919963	0.955793	0.364312	44.2067	0.101056
FGR	(AEC + Neutrophils RV16)	AEC Alone Uninfected	0.0919911	0.799859	0.871717	0.360655	44.0207	-0.255067
FGR	(AEC + Th17 + Neutrophils RV16)	AEC Alone RV16	-0.181088	0.618178	0.795065	0.360743	44.0252	0.501988
FGR	(AEC + Th17 + Neutrophils RV16)	(AEC + Neutrophils Uninfected)	-0.45089	0.219342	0.341418	0.361866	44.083	1.24601
FGR	(AEC + Th17 + Neutrophils RV16)	(AEC + Th17 + Neutrophils Uninfected)	-0.517118	0.160661	0.275574	0.362417	44.1111	1.42686
FGR	(AEC + Th17 + Neutrophils RV16)	AEC Alone Uninfected	-0.388311	0.28855	0.395421	0.361465	44.0624	1.07427
FGR	AEC Alone RV16	(AEC + Neutrophils Uninfected)	-0.269801	0.458695	0.610651	0.360905	44.0336	0.747568
FGR	AEC Alone RV16	(AEC + Th17 + Neutrophils Uninfected)	-0.33603	0.357323	0.529995	0.361234	44.0505	0.930228
FGR	AEC Alone RV16	AEC Alone Uninfected	-0.207223	0.570752	0.700233	0.362776	44.1293	0.571214
FGR	(AEC + Neutrophils Uninfected)	(AEC + Th17 + Neutrophils Uninfected)	-0.0662288	0.855088	0.990832	0.360515	44.0135	0.183706
FGR	(AEC + Neutrophils Uninfected)	AEC Alone Uninfected	0.0625782	0.864727	0.963798	0.365198	44.2509	-0.171354
FGR	(AEC + Th17 + Neutrophils Uninfected)	AEC Alone Uninfected	0.128807	0.726677	0.914737	0.366166	44.2987	-0.351773
CFH	(AEC + Neutrophils RV16)	(AEC + Th17 + Neutrophils RV16)	-0.0421608	0.750107	0.971238	0.131547	44.0055	0.320499
CFH	(AEC + Neutrophils RV16)	AEC Alone RV16	0.195208	0.145941	0.510635	0.131879	44.0181	-1.4802
CFH	(AEC + Neutrophils RV16)	(AEC + Neutrophils Uninfected)	-0.494816	0.000541	0.00505568	0.132594	44.0451	3.73181
CFH	(AEC + Neutrophils RV16)	(AEC + Th17 + Neutrophils Uninfected)	-0.443821	0.00171526	0.0117549	0.132897	44.0564	3.3396
CFH	(AEC + Neutrophils RV16)	AEC Alone Uninfected	-0.29593	0.0294653	0.0741363	0.131495	44.0035	2.2505
CFH	(AEC + Th17 + Neutrophils RV16)	AEC Alone RV16	0.237369	0.0779684	0.251312	0.131528	44.0048	-1.8047
CFH	(AEC + Th17 + Neutrophils RV16)	(AEC + Neutrophils Uninfected)	-0.452655	0.00132127	0.00564498	0.131959	44.0212	3.43026
CFH	(AEC + Th17 + Neutrophils RV16)	(AEC + Th17 + Neutrophils Uninfected)	-0.40166	0.00398478	0.0151813	0.13217	44.0292	3.03896
CFH	(AEC + Th17 + Neutrophils RV16)	AEC Alone Uninfected	-0.253769	0.060665	0.112903	0.131806	44.0154	1.92533
CFH	AEC Alone RV16	(AEC + Neutrophils Uninfected)	-0.690024	4.29e-06	9.68e-05	0.131591	44.0072	5.24371
CFH	AEC Alone RV16	(AEC + Th17 + Neutrophils Uninfected)	-0.639029	1.57e-05	0.000268	0.131717	44.012	4.85154
CFH	AEC Alone RV16	AEC Alone Uninfected	-0.491138	0.000575	0.0049084	0.132308	44.0344	3.71208
CFH	(AEC + Neutrophils Uninfected)	(AEC + Th17 + Neutrophils Uninfected)	0.0509949	0.699911	0.980825	0.131441	44.0014	-0.387967
CFH	(AEC + Neutrophils Uninfected)	AEC Alone Uninfected	0.198886	0.142631	0.51719	0.133236	44.0689	-1.49274
CFH	(AEC + Th17 + Neutrophils Uninfected)	AEC Alone Uninfected	0.147892	0.274333	0.643503	0.133607	44.0825	-1.10692
FUCA2	(AEC + Neutrophils RV16)	(AEC + Th17 + Neutrophils RV16)	0.29863	0.00503661	0.374334	0.101134	44.0078	-2.9528
FUCA2	(AEC + Neutrophils RV16)	AEC Alone RV16	0.164729	0.111358	0.457892	0.101388	44.0247	-1.62473
FUCA2	(AEC + Neutrophils RV16)	(AEC + Neutrophils Uninfected)	-0.29641	0.00568024	0.0291444	0.101935	44.0609	2.90784
FUCA2	(AEC + Neutrophils RV16)	(AEC + Th17 + Neutrophils Uninfected)	-0.171549	0.100205	0.233338	0.102166	44.076	1.67912
FUCA2	(AEC + Neutrophils RV16)	AEC Alone Uninfected	-0.273461	0.00967765	0.0304872	0.101094	44.005	2.70501
FUCA2	(AEC + Th17 + Neutrophils RV16)	AEC Alone RV16	-0.133901	0.192279	0.419356	0.10112	44.0068	1.32418
FUCA2	(AEC + Th17 + Neutrophils RV16)	(AEC + Neutrophils Uninfected)	-0.59504	5.31e-07	9.11e-06	0.101449	44.0288	5.86539
FUCA2	(AEC + Th17 + Neutrophils RV16)	(AEC + Th17 + Neutrophils Uninfected)	-0.470179	3.26e-05	0.000298	0.101611	44.0395	4.62726
FUCA2	(AEC + Th17 + Neutrophils RV16)	AEC Alone Uninfected	-0.572091	1.11e-06	1.02e-05	0.101332	44.021	5.64572
FUCA2	AEC Alone RV16	(AEC + Neutrophils Uninfected)	-0.461138	4.08e-05	0.000594	0.101168	44.01	4.55816
FUCA2	AEC Alone RV16	(AEC + Th17 + Neutrophils Uninfected)	-0.336278	0.00181104	0.0120615	0.101264	44.0164	3.32081
FUCA2	AEC Alone RV16	AEC Alone Uninfected	-0.43819	9.09e-05	0.0012243	0.101716	44.0465	4.30797
FUCA2	(AEC + Neutrophils Uninfected)	(AEC + Th17 + Neutrophils Uninfected)	0.124861	0.223167	0.891289	0.101053	44.0023	-1.23559
FUCA2	(AEC + Neutrophils Uninfected)	AEC Alone Uninfected	0.0229488	0.823751	0.952882	0.102426	44.0929	-0.224053
FUCA2	(AEC + Th17 + Neutrophils Uninfected)	AEC Alone Uninfected	-0.101912	0.326492	0.689011	0.102709	44.1111	0.992241
GCLC	(AEC + Neutrophils RV16)	(AEC + Th17 + Neutrophils RV16)	-0.197501	0.148802	0.729784	0.134397	44.0014	1.46954
GCLC	(AEC + Neutrophils RV16)	AEC Alone RV16	0.23915	0.0828305	0.404194	0.134739	44.0051	-1.77491
GCLC	(AEC + Neutrophils RV16)	(AEC + Neutrophils Uninfected)	0.477618	0.00100084	0.00800078	0.135477	44.0129	-3.52544
GCLC	(AEC + Neutrophils RV16)	(AEC + Th17 + Neutrophils Uninfected)	0.313383	0.0257673	0.0891762	0.13579	44.0161	-2.30786
GCLC	(AEC + Neutrophils RV16)	AEC Alone Uninfected	0.742526	1.66e-06	2.7e-05	0.134342	44.0008	-5.52712
GCLC	(AEC + Th17 + Neutrophils RV16)	AEC Alone RV16	0.436651	0.00221892	0.031546	0.134377	44.0012	-3.24944
GCLC	(AEC + Th17 + Neutrophils RV16)	(AEC + Neutrophils Uninfected)	0.675119	9.4e-06	9.41e-05	0.134822	44.006	-5.00749
GCLC	(AEC + Th17 + Neutrophils RV16)	(AEC + Th17 + Neutrophils Uninfected)	0.510884	0.000464	0.00262171	0.13504	44.0083	-3.78321
GCLC	(AEC + Th17 + Neutrophils RV16)	AEC Alone Uninfected	0.940027	1.22e-08	2.39e-07	0.134663	44.0043	-6.98058
GCLC	AEC Alone RV16	(AEC + Neutrophils Uninfected)	0.238469	0.0830217	0.186617	0.134442	44.0019	-1.77377
GCLC	AEC Alone RV16	(AEC + Th17 + Neutrophils Uninfected)	0.0742337	0.583993	0.727591	0.134572	44.0033	-0.551629
GCLC	AEC Alone RV16	AEC Alone Uninfected	0.503377	0.000555	0.0047739	0.135182	44.0098	-3.7237
GCLC	(AEC + Neutrophils Uninfected)	(AEC + Th17 + Neutrophils Uninfected)	-0.164235	0.227836	0.895788	0.134287	44.0003	1.22301
GCLC	(AEC + Neutrophils Uninfected)	AEC Alone Uninfected	0.264908	0.0580748	0.348017	0.13614	44.0197	-1.94585
GCLC	(AEC + Th17 + Neutrophils Uninfected)	AEC Alone Uninfected	0.429143	0.00298719	0.072654	0.136523	44.0237	-3.14339
NFYA	(AEC + Neutrophils RV16)	(AEC + Th17 + Neutrophils RV16)	0.201425	0.0834101	0.667104	0.113706	44.0048	-1.77146
NFYA	(AEC + Neutrophils RV16)	AEC Alone RV16	-0.0117455	0.918401	0.972014	0.113993	44.0161	0.103037
NFYA	(AEC + Neutrophils RV16)	(AEC + Neutrophils Uninfected)	-0.0866421	0.453699	0.631563	0.114612	44.0401	0.755959
NFYA	(AEC + Neutrophils RV16)	(AEC + Th17 + Neutrophils Uninfected)	-0.0987178	0.394796	0.582494	0.114874	44.0502	0.859357
NFYA	(AEC + Neutrophils RV16)	AEC Alone Uninfected	-0.0388679	0.734005	0.823583	0.11366	44.003	0.341966
NFYA	(AEC + Th17 + Neutrophils RV16)	AEC Alone RV16	-0.21317	0.0674354	0.229487	0.113689	44.0042	1.87502
NFYA	(AEC + Th17 + Neutrophils RV16)	(AEC + Neutrophils Uninfected)	-0.288067	0.0152277	0.0419825	0.114062	44.0188	2.52552
NFYA	(AEC + Th17 + Neutrophils RV16)	(AEC + Th17 + Neutrophils Uninfected)	-0.300143	0.0118034	0.0361137	0.114245	44.0259	2.62718
NFYA	(AEC + Th17 + Neutrophils RV16)	AEC Alone Uninfected	-0.240293	0.0406565	0.0810354	0.113929	44.0136	2.10914
NFYA	AEC Alone RV16	(AEC + Neutrophils Uninfected)	-0.0748966	0.513667	0.656649	0.113743	44.0063	0.658469
NFYA	AEC Alone RV16	(AEC + Th17 + Neutrophils Uninfected)	-0.0869722	0.449001	0.616492	0.113852	44.0106	0.763903
NFYA	AEC Alone RV16	AEC Alone Uninfected	-0.0271224	0.813634	0.881621	0.114364	44.0306	0.237158
NFYA	(AEC + Neutrophils Uninfected)	(AEC + Th17 + Neutrophils Uninfected)	-0.0120757	0.915838	0.994129	0.113614	44.0012	0.106287
NFYA	(AEC + Neutrophils Uninfected)	AEC Alone Uninfected	0.0477742	0.680285	0.904543	0.115168	44.0614	-0.414822
NFYA	(AEC + Th17 + Neutrophils Uninfected)	AEC Alone Uninfected	0.0598498	0.606889	0.861325	0.115489	44.0735	-0.518231
STPG1	(AEC + Neutrophils RV16)	(AEC + Th17 + Neutrophils RV16)	-0.208298	0.322886	0.853814	0.208345	44.0034	0.999774
STPG1	(AEC + Neutrophils RV16)	AEC Alone RV16	-0.1496	0.477636	0.782559	0.208873	44.0115	0.716225
STPG1	(AEC + Neutrophils RV16)	(AEC + Neutrophils Uninfected)	0.566531	0.0098619	0.0433278	0.210012	44.029	-2.69761
STPG1	(AEC + Neutrophils RV16)	(AEC + Th17 + Neutrophils Uninfected)	0.289637	0.175783	0.343603	0.210494	44.0362	-1.37599
STPG1	(AEC + Neutrophils RV16)	AEC Alone Uninfected	0.466037	0.0303489	0.0759744	0.208261	44.0021	-2.23775
STPG1	(AEC + Th17 + Neutrophils RV16)	AEC Alone RV16	0.0586977	0.779438	0.893763	0.208315	44.0029	-0.281774
STPG1	(AEC + Th17 + Neutrophils RV16)	(AEC + Neutrophils Uninfected)	0.774829	0.000583	0.00287807	0.209001	44.0135	-3.7073
STPG1	(AEC + Th17 + Neutrophils RV16)	(AEC + Th17 + Neutrophils Uninfected)	0.497935	0.0217812	0.0585751	0.209337	44.0187	-2.37863
STPG1	(AEC + Th17 + Neutrophils RV16)	AEC Alone Uninfected	0.674335	0.00234225	0.00727098	0.208756	44.0097	-3.23025
STPG1	AEC Alone RV16	(AEC + Neutrophils Uninfected)	0.716132	0.00129943	0.00878929	0.208414	44.0044	-3.43609
STPG1	AEC Alone RV16	(AEC + Th17 + Neutrophils Uninfected)	0.439237	0.0409901	0.121276	0.208615	44.0076	-2.10549
STPG1	AEC Alone RV16	AEC Alone Uninfected	0.615637	0.00524334	0.0246985	0.209556	44.022	-2.93781
STPG1	(AEC + Neutrophils Uninfected)	(AEC + Th17 + Neutrophils Uninfected)	-0.276895	0.19034	0.871488	0.208176	44.0007	1.3301
STPG1	(AEC + Neutrophils Uninfected)	AEC Alone Uninfected	-0.100495	0.636285	0.890473	0.211034	44.0443	0.476201
STPG1	(AEC + Th17 + Neutrophils Uninfected)	AEC Alone Uninfected	0.1764	0.409029	0.74746	0.211624	44.0531	-0.833555
NIPAL3	(AEC + Neutrophils RV16)	(AEC + Th17 + Neutrophils RV16)	0.0782182	0.521533	0.928533	0.121051	44.0039	-0.646157
NIPAL3	(AEC + Neutrophils RV16)	AEC Alone RV16	0.0902895	0.460833	0.775962	0.121358	44.0133	-0.743995
NIPAL3	(AEC + Neutrophils RV16)	(AEC + Neutrophils Uninfected)	0.26876	0.0329014	0.104689	0.122018	44.0333	-2.20262
NIPAL3	(AEC + Neutrophils RV16)	(AEC + Th17 + Neutrophils Uninfected)	0.428999	0.00105343	0.00814989	0.122298	44.0416	-3.50783
NIPAL3	(AEC + Neutrophils RV16)	AEC Alone Uninfected	0.464942	0.000388	0.00219904	0.121003	44.0024	-3.84241
NIPAL3	(AEC + Th17 + Neutrophils RV16)	AEC Alone RV16	0.0120713	0.921008	0.965095	0.121034	44.0034	-0.0997349
NIPAL3	(AEC + Th17 + Neutrophils RV16)	(AEC + Neutrophils Uninfected)	0.190542	0.12378	0.221158	0.121432	44.0156	-1.56913
NIPAL3	(AEC + Th17 + Neutrophils RV16)	(AEC + Th17 + Neutrophils Uninfected)	0.350781	0.0060543	0.0211694	0.121627	44.0215	-2.88408
NIPAL3	(AEC + Th17 + Neutrophils RV16)	AEC Alone Uninfected	0.386723	0.00263447	0.00802582	0.12129	44.0112	-3.18843
NIPAL3	AEC Alone RV16	(AEC + Neutrophils Uninfected)	0.178471	0.14764	0.278702	0.121091	44.0052	-1.47385
NIPAL3	AEC Alone RV16	(AEC + Th17 + Neutrophils Uninfected)	0.33871	0.00767207	0.0357541	0.121208	44.0087	-2.79446
NIPAL3	AEC Alone RV16	AEC Alone Uninfected	0.374652	0.00358859	0.0187157	0.121754	44.0253	-3.07712
NIPAL3	(AEC + Neutrophils Uninfected)	(AEC + Th17 + Neutrophils Uninfected)	0.160239	0.192077	0.874986	0.120953	44.0009	-1.3248
NIPAL3	(AEC + Neutrophils Uninfected)	AEC Alone Uninfected	0.196181	0.116741	0.475705	0.122611	44.051	-1.60003
NIPAL3	(AEC + Th17 + Neutrophils Uninfected)	AEC Alone Uninfected	0.0359424	0.77141	0.931528	0.122954	44.061	-0.292325
LAS1L	(AEC + Neutrophils RV16)	(AEC + Th17 + Neutrophils RV16)	-0.0572947	0.642673	0.955091	0.122638	44.0115	0.467184
LAS1L	(AEC + Neutrophils RV16)	AEC Alone RV16	0.0676733	0.584797	0.840384	0.122943	44.035	-0.550444
LAS1L	(AEC + Neutrophils RV16)	(AEC + Neutrophils Uninfected)	0.395946	0.00252354	0.0157628	0.1236	44.0849	-3.20344
LAS1L	(AEC + Neutrophils RV16)	(AEC + Th17 + Neutrophils Uninfected)	0.529789	0.0001	0.00134468	0.123878	44.1058	-4.27669
LAS1L	(AEC + Neutrophils RV16)	AEC Alone Uninfected	0.459914	0.00051	0.0027356	0.12259	44.0078	-3.75165
LAS1L	(AEC + Th17 + Neutrophils RV16)	AEC Alone RV16	0.124968	0.313706	0.556586	0.122621	44.0102	-1.01914
LAS1L	(AEC + Th17 + Neutrophils RV16)	(AEC + Neutrophils Uninfected)	0.453241	0.000624	0.00304485	0.123017	44.0406	-3.68438
LAS1L	(AEC + Th17 + Neutrophils RV16)	(AEC + Th17 + Neutrophils Uninfected)	0.587084	2.08e-05	0.000206	0.123211	44.0554	-4.76487
LAS1L	(AEC + Th17 + Neutrophils RV16)	AEC Alone Uninfected	0.517209	0.000124	0.000574	0.122876	44.0298	-4.20921
LAS1L	AEC Alone RV16	(AEC + Neutrophils Uninfected)	0.328273	0.0104281	0.0415031	0.122678	44.0146	-2.67588
LAS1L	AEC Alone RV16	(AEC + Th17 + Neutrophils Uninfected)	0.462116	0.000493	0.00439811	0.122794	44.0235	-3.76334
LAS1L	AEC Alone RV16	AEC Alone Uninfected	0.392241	0.00269391	0.0151316	0.123337	44.065	-3.18023
LAS1L	(AEC + Neutrophils Uninfected)	(AEC + Th17 + Neutrophils Uninfected)	0.133843	0.280674	0.91675	0.122541	44.004	-1.09223
LAS1L	(AEC + Neutrophils Uninfected)	AEC Alone Uninfected	0.0639685	0.609064	0.876771	0.12419	44.1291	-0.515085
LAS1L	(AEC + Th17 + Neutrophils Uninfected)	AEC Alone Uninfected	-0.0698749	0.577562	0.846279	0.124531	44.1543	0.561106
ENPP4	(AEC + Neutrophils RV16)	(AEC + Th17 + Neutrophils RV16)	-0.0234235	0.906243	0.9916	0.197734	44.0046	0.118459
ENPP4	(AEC + Neutrophils RV16)	AEC Alone RV16	0.248527	0.216568	0.58965	0.198234	44.0154	-1.2537
ENPP4	(AEC + Neutrophils RV16)	(AEC + Neutrophils Uninfected)	0.712274	0.000868	0.00720227	0.199311	44.0384	-3.57368
ENPP4	(AEC + Neutrophils RV16)	(AEC + Th17 + Neutrophils Uninfected)	0.620256	0.00332293	0.0197589	0.199767	44.0481	-3.1049
ENPP4	(AEC + Neutrophils RV16)	AEC Alone Uninfected	0.907259	3.68e-05	0.000332	0.197655	44.0029	-4.59012
ENPP4	(AEC + Th17 + Neutrophils RV16)	AEC Alone RV16	0.27195	0.175929	0.399757	0.197706	44.004	-1.37553
ENPP4	(AEC + Th17 + Neutrophils RV16)	(AEC + Neutrophils Uninfected)	0.735698	0.00058	0.00286506	0.198355	44.018	-3.709
ENPP4	(AEC + Th17 + Neutrophils RV16)	(AEC + Th17 + Neutrophils Uninfected)	0.643679	0.00227888	0.00961757	0.198673	44.0248	-3.2399
ENPP4	(AEC + Th17 + Neutrophils RV16)	AEC Alone Uninfected	0.930683	2.6e-05	0.000149	0.198123	44.013	-4.6975
ENPP4	AEC Alone RV16	(AEC + Neutrophils Uninfected)	0.463748	0.0236279	0.0751499	0.1978	44.006	-2.34453
ENPP4	AEC Alone RV16	(AEC + Th17 + Neutrophils Uninfected)	0.371729	0.067084	0.17075	0.197989	44.0101	-1.87752
ENPP4	AEC Alone RV16	AEC Alone Uninfected	0.658733	0.00185574	0.0115829	0.19888	44.0293	-3.31221
ENPP4	(AEC + Neutrophils Uninfected)	(AEC + Th17 + Neutrophils Uninfected)	-0.0920184	0.643698	0.972687	0.197574	44.0011	0.465741
ENPP4	(AEC + Neutrophils Uninfected)	AEC Alone Uninfected	0.194985	0.335586	0.727357	0.200278	44.0588	-0.973569
ENPP4	(AEC + Th17 + Neutrophils Uninfected)	AEC Alone Uninfected	0.287003	0.160043	0.520989	0.200836	44.0704	-1.42904
SEMA3F	(AEC + Neutrophils RV16)	(AEC + Th17 + Neutrophils RV16)	-0.0800059	0.812325	0.97669	0.334954	44.0249	0.238857
SEMA3F	(AEC + Neutrophils RV16)	AEC Alone RV16	-0.823475	0.0182135	0.211327	0.335762	44.0662	2.45256
SEMA3F	(AEC + Neutrophils RV16)	(AEC + Neutrophils Uninfected)	-0.100469	0.767343	0.865296	0.337505	44.1543	0.297681
SEMA3F	(AEC + Neutrophils RV16)	(AEC + Th17 + Neutrophils Uninfected)	-0.345791	0.312194	0.498445	0.338242	44.1911	1.02232
SEMA3F	(AEC + Neutrophils RV16)	AEC Alone Uninfected	-0.426042	0.209901	0.337044	0.334825	44.0183	1.27243
SEMA3F	(AEC + Th17 + Neutrophils RV16)	AEC Alone RV16	-0.743469	0.0316206	0.145996	0.334907	44.0225	2.21992
SEMA3F	(AEC + Th17 + Neutrophils RV16)	(AEC + Neutrophils Uninfected)	-0.0204627	0.951707	0.970019	0.335957	44.0762	0.0609086
SEMA3F	(AEC + Th17 + Neutrophils RV16)	(AEC + Th17 + Neutrophils Uninfected)	-0.265785	0.433802	0.570621	0.336471	44.1022	0.789919
SEMA3F	(AEC + Th17 + Neutrophils RV16)	AEC Alone Uninfected	-0.346036	0.308098	0.41608	0.335582	44.0571	1.03115
SEMA3F	AEC Alone RV16	(AEC + Neutrophils Uninfected)	0.723006	0.0364351	0.103165	0.335059	44.0303	-2.15785
SEMA3F	AEC Alone RV16	(AEC + Th17 + Neutrophils Uninfected)	0.477684	0.161388	0.312549	0.335366	44.046	-1.42436
SEMA3F	AEC Alone RV16	AEC Alone Uninfected	0.397433	0.244323	0.390838	0.336807	44.1192	-1.18
SEMA3F	(AEC + Neutrophils Uninfected)	(AEC + Th17 + Neutrophils Uninfected)	-0.245322	0.467461	0.95348	0.334695	44.0116	0.732973
SEMA3F	(AEC + Neutrophils Uninfected)	AEC Alone Uninfected	-0.325573	0.342176	0.731645	0.339069	44.2321	0.960197
SEMA3F	(AEC + Th17 + Neutrophils Uninfected)	AEC Alone Uninfected	-0.0802509	0.814482	0.944864	0.339973	44.2765	0.236051
CFTR	(AEC + Neutrophils RV16)	(AEC + Th17 + Neutrophils RV16)	-0.182117	0.257334	0.8257	0.158693	44.005	1.1476
CFTR	(AEC + Neutrophils RV16)	AEC Alone RV16	0.265586	0.102143	0.44459	0.159094	44.0166	-1.66936
CFTR	(AEC + Neutrophils RV16)	(AEC + Neutrophils Uninfected)	0.592429	0.000589	0.005371	0.159958	44.0414	-3.70366
CFTR	(AEC + Neutrophils RV16)	(AEC + Th17 + Neutrophils Uninfected)	0.402773	0.0157326	0.062199	0.160323	44.0518	-2.51226
CFTR	(AEC + Neutrophils RV16)	AEC Alone Uninfected	0.652176	0.000169	0.00113075	0.15863	44.0031	-4.11131
CFTR	(AEC + Th17 + Neutrophils RV16)	AEC Alone RV16	0.447702	0.0071448	0.0614338	0.15867	44.0043	-2.82159
CFTR	(AEC + Th17 + Neutrophils RV16)	(AEC + Neutrophils Uninfected)	0.774545	1.5e-05	0.000137	0.159191	44.0194	-4.86552
CFTR	(AEC + Th17 + Neutrophils RV16)	(AEC + Th17 + Neutrophils Uninfected)	0.584889	0.000655	0.0034787	0.159446	44.0268	-3.66827
CFTR	(AEC + Th17 + Neutrophils RV16)	AEC Alone Uninfected	0.834293	4.25e-06	3.17e-05	0.159005	44.0141	-5.24696
CFTR	AEC Alone RV16	(AEC + Neutrophils Uninfected)	0.326843	0.0454518	0.12142	0.158746	44.0065	-2.05891
CFTR	AEC Alone RV16	(AEC + Th17 + Neutrophils Uninfected)	0.137187	0.392617	0.564266	0.158898	44.011	-0.863367
CFTR	AEC Alone RV16	AEC Alone Uninfected	0.386591	0.0196171	0.0642291	0.159612	44.0316	-2.42207
CFTR	(AEC + Neutrophils Uninfected)	(AEC + Th17 + Neutrophils Uninfected)	-0.189656	0.238073	0.899154	0.158565	44.0013	1.19608
CFTR	(AEC + Neutrophils Uninfected)	AEC Alone Uninfected	0.0597476	0.711883	0.916469	0.160733	44.0634	-0.371719
CFTR	(AEC + Th17 + Neutrophils Uninfected)	AEC Alone Uninfected	0.249404	0.128928	0.474907	0.161181	44.0759	-1.54736
ANKIB1	(AEC + Neutrophils RV16)	(AEC + Th17 + Neutrophils RV16)	0.0628831	0.638419	0.954563	0.132893	44.0049	-0.473187
ANKIB1	(AEC + Neutrophils RV16)	AEC Alone RV16	-0.262443	0.0551651	0.345333	0.133228	44.0164	1.96987
ANKIB1	(AEC + Neutrophils RV16)	(AEC + Neutrophils Uninfected)	-0.619973	3.25e-05	0.000606	0.133952	44.0408	4.62833
ANKIB1	(AEC + Neutrophils RV16)	(AEC + Th17 + Neutrophils Uninfected)	-0.611733	4.1e-05	0.000658	0.134258	44.051	4.55641
ANKIB1	(AEC + Neutrophils RV16)	AEC Alone Uninfected	-0.651901	1.31e-05	0.000143	0.132839	44.0031	4.90744
ANKIB1	(AEC + Th17 + Neutrophils RV16)	AEC Alone RV16	-0.325326	0.0184054	0.105493	0.132874	44.0042	2.44839
ANKIB1	(AEC + Th17 + Neutrophils RV16)	(AEC + Neutrophils Uninfected)	-0.682856	6.42e-06	6.98e-05	0.133309	44.0191	5.12234
ANKIB1	(AEC + Th17 + Neutrophils RV16)	(AEC + Th17 + Neutrophils Uninfected)	-0.674616	8.1e-06	9.54e-05	0.133523	44.0263	5.05244
ANKIB1	(AEC + Th17 + Neutrophils RV16)	AEC Alone Uninfected	-0.714785	2.83e-06	2.24e-05	0.133154	44.0138	5.36811
ANKIB1	AEC Alone RV16	(AEC + Neutrophils Uninfected)	-0.35753	0.0100717	0.0405052	0.132937	44.0064	2.68948
ANKIB1	AEC Alone RV16	(AEC + Th17 + Neutrophils Uninfected)	-0.34929	0.0118706	0.0491909	0.133064	44.0108	2.62498
ANKIB1	AEC Alone RV16	AEC Alone Uninfected	-0.389458	0.00559258	0.0259494	0.133662	44.031	2.91375
ANKIB1	(AEC + Neutrophils Uninfected)	(AEC + Th17 + Neutrophils Uninfected)	0.00823982	0.950801	0.995335	0.132785	44.0012	-0.0620537
ANKIB1	(AEC + Neutrophils Uninfected)	AEC Alone Uninfected	-0.0319285	0.813595	0.948642	0.134601	44.0623	0.237208
ANKIB1	(AEC + Th17 + Neutrophils Uninfected)	AEC Alone Uninfected	-0.0401683	0.76741	0.929672	0.134976	44.0746	0.297596
CYP51A1	(AEC + Neutrophils RV16)	(AEC + Th17 + Neutrophils RV16)	-0.424129	0.164784	0.748222	0.300234	44.0439	1.41266
CYP51A1	(AEC + Neutrophils RV16)	AEC Alone RV16	-0.964668	0.0025076	0.0805331	0.300931	44.1031	3.20561
CYP51A1	(AEC + Neutrophils RV16)	(AEC + Neutrophils Uninfected)	-0.346272	0.258387	0.441065	0.302434	44.2292	1.14495
CYP51A1	(AEC + Neutrophils RV16)	(AEC + Th17 + Neutrophils Uninfected)	-1.06326	0.00104778	0.00812306	0.303069	44.2819	3.50832
CYP51A1	(AEC + Neutrophils RV16)	AEC Alone Uninfected	-1.43556	1.96e-05	0.000201	0.300124	44.0345	4.78322
CYP51A1	(AEC + Th17 + Neutrophils RV16)	AEC Alone RV16	-0.540539	0.0786119	0.252403	0.300194	44.0405	1.80063
CYP51A1	(AEC + Th17 + Neutrophils RV16)	(AEC + Neutrophils Uninfected)	0.0778563	0.797167	0.862468	0.301099	44.1173	-0.258573
CYP51A1	(AEC + Th17 + Neutrophils RV16)	(AEC + Th17 + Neutrophils Uninfected)	-0.639136	0.0397017	0.0942519	0.301543	44.1547	2.11955
CYP51A1	(AEC + Th17 + Neutrophils RV16)	AEC Alone Uninfected	-1.01143	0.00160427	0.00524249	0.300776	44.09	3.36273
CYP51A1	AEC Alone RV16	(AEC + Neutrophils Uninfected)	0.618395	0.0454281	0.121378	0.300325	44.0517	-2.05908
CYP51A1	AEC Alone RV16	(AEC + Th17 + Neutrophils Uninfected)	-0.098597	0.744456	0.841463	0.30059	44.0742	0.328011
CYP51A1	AEC Alone RV16	AEC Alone Uninfected	-0.470891	0.12587	0.243543	0.301832	44.1789	1.56011
CYP51A1	(AEC + Neutrophils Uninfected)	(AEC + Th17 + Neutrophils Uninfected)	-0.716992	0.0212004	0.641526	0.300011	44.0249	2.38988
CYP51A1	(AEC + Neutrophils Uninfected)	AEC Alone Uninfected	-1.08929	0.000833	0.0333329	0.303783	44.3406	3.58574
CYP51A1	(AEC + Th17 + Neutrophils Uninfected)	AEC Alone Uninfected	-0.372294	0.228009	0.598468	0.304562	44.4042	1.22239
KRIT1	(AEC + Neutrophils RV16)	(AEC + Th17 + Neutrophils RV16)	-0.167766	0.104075	0.689125	0.101079	44.0057	1.65975
KRIT1	(AEC + Neutrophils RV16)	AEC Alone RV16	0.0685957	0.501992	0.794941	0.101333	44.0188	-0.676931
KRIT1	(AEC + Neutrophils RV16)	(AEC + Neutrophils Uninfected)	0.0844627	0.411563	0.595751	0.101883	44.0467	-0.829021
KRIT1	(AEC + Neutrophils RV16)	(AEC + Th17 + Neutrophils Uninfected)	0.0941662	0.361467	0.550413	0.102115	44.0583	-0.922161
KRIT1	(AEC + Neutrophils RV16)	AEC Alone Uninfected	0.248857	0.017761	0.0496382	0.101038	44.0036	-2.463
KRIT1	(AEC + Th17 + Neutrophils RV16)	AEC Alone RV16	0.236361	0.0239558	0.122327	0.101064	44.005	-2.33873
KRIT1	(AEC + Th17 + Neutrophils RV16)	(AEC + Neutrophils Uninfected)	0.252228	0.0167214	0.0452499	0.101395	44.0219	-2.48758
KRIT1	(AEC + Th17 + Neutrophils RV16)	(AEC + Th17 + Neutrophils Uninfected)	0.261932	0.0133212	0.0398483	0.101557	44.0302	-2.57916
KRIT1	(AEC + Th17 + Neutrophils RV16)	AEC Alone Uninfected	0.416623	0.000168	0.000744	0.101277	44.0159	-4.11371
KRIT1	AEC Alone RV16	(AEC + Neutrophils Uninfected)	0.0158671	0.876021	0.925392	0.101112	44.0074	-0.156926
KRIT1	AEC Alone RV16	(AEC + Th17 + Neutrophils Uninfected)	0.0255706	0.801714	0.880784	0.101209	44.0124	-0.252652
KRIT1	AEC Alone RV16	AEC Alone Uninfected	0.180262	0.083123	0.18134	0.101663	44.0356	-1.77313
KRIT1	(AEC + Neutrophils Uninfected)	(AEC + Th17 + Neutrophils Uninfected)	0.0097035	0.923896	0.995335	0.100997	44.0015	-0.096077
KRIT1	(AEC + Neutrophils Uninfected)	AEC Alone Uninfected	0.164395	0.11546	0.47358	0.102375	44.0713	-1.6058
KRIT1	(AEC + Th17 + Neutrophils Uninfected)	AEC Alone Uninfected	0.154691	0.138987	0.492075	0.10266	44.0854	-1.50683
RAD52	(AEC + Neutrophils RV16)	(AEC + Th17 + Neutrophils RV16)	-0.36033	0.101093	0.686123	0.215166	44.0104	1.67467
RAD52	(AEC + Neutrophils RV16)	AEC Alone RV16	0.0188691	0.930689	0.976204	0.215702	44.0321	-0.0874776
RAD52	(AEC + Neutrophils RV16)	(AEC + Neutrophils Uninfected)	0.220378	0.315064	0.499994	0.216858	44.0782	-1.01623
RAD52	(AEC + Neutrophils RV16)	(AEC + Th17 + Neutrophils Uninfected)	0.130273	0.551988	0.713844	0.217346	44.0974	-0.599378
RAD52	(AEC + Neutrophils RV16)	AEC Alone Uninfected	0.105454	0.626359	0.7392	0.215081	44.007	-0.490298
RAD52	(AEC + Th17 + Neutrophils RV16)	AEC Alone RV16	0.379199	0.0849097	0.263748	0.215135	44.0092	-1.76261
RAD52	(AEC + Th17 + Neutrophils RV16)	(AEC + Neutrophils Uninfected)	0.580709	0.0100414	0.0300494	0.215831	44.0373	-2.69057
RAD52	(AEC + Th17 + Neutrophils RV16)	(AEC + Th17 + Neutrophils Uninfected)	0.490603	0.0281863	0.0715585	0.216172	44.0509	-2.2695
RAD52	(AEC + Th17 + Neutrophils RV16)	AEC Alone Uninfected	0.465784	0.0362104	0.0734821	0.215583	44.0273	-2.16058
RAD52	AEC Alone RV16	(AEC + Neutrophils Uninfected)	0.201509	0.354266	0.514751	0.215236	44.0133	-0.936225
RAD52	AEC Alone RV16	(AEC + Th17 + Neutrophils Uninfected)	0.111404	0.607675	0.745418	0.215439	44.0215	-0.5171
RAD52	AEC Alone RV16	AEC Alone Uninfected	0.0865845	0.691	0.794556	0.216395	44.0598	-0.400123
RAD52	(AEC + Neutrophils Uninfected)	(AEC + Th17 + Neutrophils Uninfected)	-0.0901056	0.677177	0.979029	0.214994	44.0035	0.419107
RAD52	(AEC + Neutrophils Uninfected)	AEC Alone Uninfected	-0.114925	0.600537	0.871707	0.217895	44.1189	0.527431
RAD52	(AEC + Th17 + Neutrophils Uninfected)	AEC Alone Uninfected	-0.0248191	0.910077	0.973517	0.218494	44.1422	0.113592
BAD	(AEC + Neutrophils RV16)	(AEC + Th17 + Neutrophils RV16)	-0.0808859	0.537971	0.932006	0.130305	44.0068	0.620743
BAD	(AEC + Neutrophils RV16)	AEC Alone RV16	0.160237	0.226485	0.598433	0.130633	44.0221	-1.22662
BAD	(AEC + Neutrophils RV16)	(AEC + Neutrophils Uninfected)	0.381695	0.00570562	0.0292394	0.131339	44.0546	-2.90619
BAD	(AEC + Neutrophils RV16)	(AEC + Th17 + Neutrophils Uninfected)	0.12899	0.332489	0.521507	0.131637	44.0682	-0.979891
BAD	(AEC + Neutrophils RV16)	AEC Alone Uninfected	0.317681	0.0188328	0.0518354	0.130253	44.0044	-2.43895
BAD	(AEC + Th17 + Neutrophils RV16)	AEC Alone RV16	0.241123	0.0709303	0.236282	0.130286	44.006	-1.85071
BAD	(AEC + Th17 + Neutrophils RV16)	(AEC + Neutrophils Uninfected)	0.462581	0.000962	0.00434173	0.130712	44.0258	-3.53894
BAD	(AEC + Th17 + Neutrophils RV16)	(AEC + Th17 + Neutrophils Uninfected)	0.209876	0.116066	0.215365	0.13092	44.0354	-1.60308
BAD	(AEC + Th17 + Neutrophils RV16)	AEC Alone Uninfected	0.398567	0.00383746	0.0110144	0.13056	44.0187	-3.05275
BAD	AEC Alone RV16	(AEC + Neutrophils Uninfected)	0.221458	0.096383	0.207561	0.130348	44.0088	-1.69898
BAD	AEC Alone RV16	(AEC + Th17 + Neutrophils Uninfected)	-0.0312469	0.811837	0.886978	0.130472	44.0147	0.239491
BAD	AEC Alone RV16	AEC Alone Uninfected	0.157444	0.236037	0.381562	0.131056	44.0417	-1.20135
BAD	(AEC + Neutrophils Uninfected)	(AEC + Th17 + Neutrophils Uninfected)	-0.252705	0.0586937	0.768608	0.1302	44.0019	1.9409
BAD	(AEC + Neutrophils Uninfected)	AEC Alone Uninfected	-0.0640145	0.630036	0.887236	0.131972	44.0834	0.48506
BAD	(AEC + Th17 + Neutrophils Uninfected)	AEC Alone Uninfected	0.188691	0.16096	0.522021	0.132338	44.0998	-1.42582
LAP3	(AEC + Neutrophils RV16)	(AEC + Th17 + Neutrophils RV16)	0.0546716	0.685635	0.962244	0.134172	44.003	-0.407475
LAP3	(AEC + Neutrophils RV16)	AEC Alone RV16	0.195716	0.152765	0.517031	0.134512	44.0105	-1.455
LAP3	(AEC + Neutrophils RV16)	(AEC + Neutrophils Uninfected)	-1.97359	1.78e-18	5.1e-16	0.135246	44.0263	14.5926
LAP3	(AEC + Neutrophils RV16)	(AEC + Th17 + Neutrophils Uninfected)	-2.07085	3.27e-19	1.17e-16	0.135557	44.0329	15.2766
LAP3	(AEC + Neutrophils RV16)	AEC Alone Uninfected	-1.6653	5.63e-16	1.15e-13	0.134118	44.0019	12.4167
LAP3	(AEC + Th17 + Neutrophils RV16)	AEC Alone RV16	0.141044	0.298828	0.540074	0.134152	44.0026	-1.05137
LAP3	(AEC + Th17 + Neutrophils RV16)	(AEC + Neutrophils Uninfected)	-2.02826	5.49e-19	1.46e-16	0.134595	44.0123	15.0694
LAP3	(AEC + Th17 + Neutrophils RV16)	(AEC + Th17 + Neutrophils Uninfected)	-2.12552	1.01e-19	3.21e-17	0.134811	44.017	15.7666
LAP3	(AEC + Th17 + Neutrophils RV16)	AEC Alone Uninfected	-1.71997	1.99e-16	3.52e-14	0.134437	44.0088	12.7939
LAP3	AEC Alone RV16	(AEC + Neutrophils Uninfected)	-2.1693	4.01e-20	1.66e-17	0.134216	44.004	16.1627
LAP3	AEC Alone RV16	(AEC + Th17 + Neutrophils Uninfected)	-2.26656	7.84e-21	4.32e-18	0.134346	44.0068	16.8711
LAP3	AEC Alone RV16	AEC Alone Uninfected	-1.86102	1.39e-17	4.6e-15	0.134953	44.02	13.7902
LAP3	(AEC + Neutrophils Uninfected)	(AEC + Th17 + Neutrophils Uninfected)	-0.0972569	0.472013	0.95348	0.134063	44.0007	0.725456
LAP3	(AEC + Neutrophils Uninfected)	AEC Alone Uninfected	0.308286	0.0282603	0.247191	0.135905	44.0403	-2.26839
LAP3	(AEC + Th17 + Neutrophils Uninfected)	AEC Alone Uninfected	0.405543	0.00473271	0.0946861	0.136285	44.0483	-2.97569
CD99	(AEC + Neutrophils RV16)	(AEC + Th17 + Neutrophils RV16)	-0.336094	0.0176231	0.488723	0.13628	44.0018	2.4662
CD99	(AEC + Neutrophils RV16)	AEC Alone RV16	-0.0337899	0.805814	0.935775	0.136627	44.0063	0.247315
CD99	(AEC + Neutrophils RV16)	(AEC + Neutrophils Uninfected)	0.608618	6.16e-05	0.00099	0.137375	44.016	-4.43035
CD99	(AEC + Neutrophils RV16)	(AEC + Th17 + Neutrophils Uninfected)	0.466915	0.00148016	0.0105518	0.137691	44.02	-3.39103
CD99	(AEC + Neutrophils RV16)	AEC Alone Uninfected	0.408732	0.00442774	0.0163866	0.136225	44.0011	-3.00042
CD99	(AEC + Th17 + Neutrophils RV16)	AEC Alone RV16	0.302304	0.0317214	0.146365	0.13626	44.0015	-2.21858
CD99	(AEC + Th17 + Neutrophils RV16)	(AEC + Neutrophils Uninfected)	0.944712	1.55e-08	4.89e-07	0.136711	44.0074	-6.91029
CD99	(AEC + Th17 + Neutrophils RV16)	(AEC + Th17 + Neutrophils Uninfected)	0.803008	5.34e-07	1.02e-05	0.136932	44.0103	-5.86431
CD99	(AEC + Th17 + Neutrophils RV16)	AEC Alone Uninfected	0.744826	2.12e-06	1.75e-05	0.13655	44.0053	-5.4546
CD99	AEC Alone RV16	(AEC + Neutrophils Uninfected)	0.642408	2.48e-05	0.000401	0.136326	44.0024	-4.71231
CD99	AEC Alone RV16	(AEC + Th17 + Neutrophils Uninfected)	0.500705	0.000654	0.00548361	0.136457	44.0041	-3.66932
CD99	AEC Alone RV16	AEC Alone Uninfected	0.442522	0.00235505	0.0138066	0.137076	44.0121	-3.22831
CD99	(AEC + Neutrophils Uninfected)	(AEC + Th17 + Neutrophils Uninfected)	-0.141704	0.303725	0.919566	0.136169	44.0003	1.04064
CD99	(AEC + Neutrophils Uninfected)	AEC Alone Uninfected	-0.199886	0.154711	0.536424	0.138046	44.0245	1.44797
CD99	(AEC + Th17 + Neutrophils Uninfected)	AEC Alone Uninfected	-0.0581827	0.676315	0.890985	0.138434	44.0294	0.420293
HS3ST1	(AEC + Neutrophils RV16)	(AEC + Th17 + Neutrophils RV16)	-0.0999096	0.487987	0.920036	0.142852	44.0037	0.699394
HS3ST1	(AEC + Neutrophils RV16)	AEC Alone RV16	-0.225823	0.121996	0.475508	0.143213	44.0126	1.57683
HS3ST1	(AEC + Neutrophils RV16)	(AEC + Neutrophils Uninfected)	-0.620338	9.09e-05	0.00133558	0.143993	44.0317	4.3081
HS3ST1	(AEC + Neutrophils RV16)	(AEC + Th17 + Neutrophils Uninfected)	-0.828932	8e-07	2.75e-05	0.144323	44.0396	5.74358
HS3ST1	(AEC + Neutrophils RV16)	AEC Alone Uninfected	-0.706451	1.15e-05	0.000128	0.142794	44.0023	4.94734
HS3ST1	(AEC + Th17 + Neutrophils RV16)	AEC Alone RV16	-0.125914	0.382806	0.621382	0.142831	44.0032	0.881558
HS3ST1	(AEC + Th17 + Neutrophils RV16)	(AEC + Neutrophils Uninfected)	-0.520428	0.000731	0.00345398	0.143301	44.0148	3.63172
HS3ST1	(AEC + Th17 + Neutrophils RV16)	(AEC + Th17 + Neutrophils Uninfected)	-0.729022	7.41e-06	8.88e-05	0.143531	44.0204	5.07919
HS3ST1	(AEC + Th17 + Neutrophils RV16)	AEC Alone Uninfected	-0.606542	0.000114	0.000531	0.143133	44.0107	4.23761
HS3ST1	AEC Alone RV16	(AEC + Neutrophils Uninfected)	-0.394515	0.00837698	0.0354741	0.142899	44.0049	2.76079
HS3ST1	AEC Alone RV16	(AEC + Th17 + Neutrophils Uninfected)	-0.603109	0.000122	0.00143462	0.143036	44.0083	4.21647
HS3ST1	AEC Alone RV16	AEC Alone Uninfected	-0.480628	0.00168918	0.0108377	0.143681	44.0241	3.3451
HS3ST1	(AEC + Neutrophils Uninfected)	(AEC + Th17 + Neutrophils Uninfected)	-0.208594	0.151011	0.85061	0.142736	44.0008	1.4614
HS3ST1	(AEC + Neutrophils Uninfected)	AEC Alone Uninfected	-0.0861136	0.554792	0.852201	0.144694	44.0485	0.595144
HS3ST1	(AEC + Th17 + Neutrophils Uninfected)	AEC Alone Uninfected	0.12248	0.403161	0.744632	0.145098	44.058	-0.844124
AOC1	(AEC + Neutrophils RV16)	(AEC + Th17 + Neutrophils RV16)	0.0566301	0.850591	0.981074	0.298879	44.053	-0.189475
AOC1	(AEC + Neutrophils RV16)	AEC Alone RV16	0.627697	0.041908	0.302522	0.29956	44.1189	-2.0954
AOC1	(AEC + Neutrophils RV16)	(AEC + Neutrophils Uninfected)	0.990124	0.00197583	0.013197	0.301029	44.2592	-3.28913
AOC1	(AEC + Neutrophils RV16)	(AEC + Th17 + Neutrophils Uninfected)	0.723915	0.0206691	0.0760215	0.301651	44.3179	-2.39985
AOC1	(AEC + Neutrophils RV16)	AEC Alone Uninfected	0.408784	0.178183	0.298543	0.29877	44.0425	-1.36822
AOC1	(AEC + Th17 + Neutrophils RV16)	AEC Alone RV16	0.571067	0.0625327	0.219373	0.29884	44.0492	-1.91095
AOC1	(AEC + Th17 + Neutrophils RV16)	(AEC + Neutrophils Uninfected)	0.933494	0.00323256	0.0117846	0.299724	44.1347	-3.11451
AOC1	(AEC + Th17 + Neutrophils RV16)	(AEC + Th17 + Neutrophils Uninfected)	0.667285	0.0313709	0.0781623	0.300158	44.1763	-2.22311
AOC1	(AEC + Th17 + Neutrophils RV16)	AEC Alone Uninfected	0.352154	0.245839	0.349618	0.299409	44.1043	-1.17616
AOC1	AEC Alone RV16	(AEC + Neutrophils Uninfected)	0.362427	0.231872	0.382021	0.298968	44.0617	-1.21226
AOC1	AEC Alone RV16	(AEC + Th17 + Neutrophils Uninfected)	0.0962184	0.749308	0.844638	0.299226	44.0867	-0.321557
AOC1	AEC Alone RV16	AEC Alone Uninfected	-0.218913	0.470065	0.614965	0.300441	44.2033	0.72864
AOC1	(AEC + Neutrophils Uninfected)	(AEC + Th17 + Neutrophils Uninfected)	-0.266209	0.377591	0.938266	0.298661	44.0318	0.891342
AOC1	(AEC + Neutrophils Uninfected)	AEC Alone Uninfected	-0.581341	0.0609431	0.355873	0.302349	44.3833	1.92275
AOC1	(AEC + Th17 + Neutrophils Uninfected)	AEC Alone Uninfected	-0.315132	0.30412	0.671131	0.303111	44.4541	1.03966
WNT16	(AEC + Neutrophils RV16)	(AEC + Th17 + Neutrophils RV16)	-0.128286	0.745404	0.970811	0.392608	44.0077	0.326752
WNT16	(AEC + Neutrophils RV16)	AEC Alone RV16	0.653106	0.104154	0.446526	0.393592	44.0245	-1.65935
WNT16	(AEC + Neutrophils RV16)	(AEC + Neutrophils Uninfected)	1.19913	0.00407909	0.0226303	0.395715	44.0604	-3.03029
WNT16	(AEC + Neutrophils RV16)	(AEC + Th17 + Neutrophils Uninfected)	0.903077	0.0276962	0.0938289	0.396613	44.0754	-2.27697
WNT16	(AEC + Neutrophils RV16)	AEC Alone Uninfected	1.69826	8.56e-05	0.000649	0.392452	44.005	-4.32732
WNT16	(AEC + Th17 + Neutrophils RV16)	AEC Alone RV16	0.781392	0.052764	0.198683	0.392551	44.0067	-1.99055
WNT16	(AEC + Th17 + Neutrophils RV16)	(AEC + Neutrophils Uninfected)	1.32742	0.00157006	0.00649537	0.39383	44.0286	-3.37053
WNT16	(AEC + Th17 + Neutrophils RV16)	(AEC + Th17 + Neutrophils Uninfected)	1.03136	0.0121828	0.0370612	0.394457	44.0392	-2.61464
WNT16	(AEC + Th17 + Neutrophils RV16)	AEC Alone Uninfected	1.82655	3.1e-05	0.000174	0.393374	44.0208	-4.64329
WNT16	AEC Alone RV16	(AEC + Neutrophils Uninfected)	0.546025	0.171427	0.309558	0.392737	44.0099	-1.39031
WNT16	AEC Alone RV16	(AEC + Th17 + Neutrophils Uninfected)	0.249971	0.528148	0.683232	0.393111	44.0163	-0.635878
WNT16	AEC Alone RV16	AEC Alone Uninfected	1.04516	0.0112267	0.0428435	0.394866	44.0461	-2.64686
WNT16	(AEC + Neutrophils Uninfected)	(AEC + Th17 + Neutrophils Uninfected)	-0.296055	0.454462	0.95348	0.392293	44.0023	0.754678
WNT16	(AEC + Neutrophils Uninfected)	AEC Alone Uninfected	0.499131	0.215985	0.61341	0.397621	44.0921	-1.25529
WNT16	(AEC + Th17 + Neutrophils Uninfected)	AEC Alone Uninfected	0.795186	0.0523181	0.322199	0.398721	44.1102	-1.99434
HECW1	(AEC + Neutrophils RV16)	(AEC + Th17 + Neutrophils RV16)	0.00201868	0.995442	0.998935	0.351388	44.0258	-0.00574487
HECW1	(AEC + Neutrophils RV16)	AEC Alone RV16	-0.0536686	0.879594	0.959327	0.352234	44.0682	0.152366
HECW1	(AEC + Neutrophils RV16)	(AEC + Neutrophils Uninfected)	0.232501	0.514798	0.682566	0.354059	44.1586	-0.656674
HECW1	(AEC + Neutrophils RV16)	(AEC + Th17 + Neutrophils Uninfected)	0.309106	0.388387	0.575868	0.354831	44.1963	-0.871136
HECW1	(AEC + Neutrophils RV16)	AEC Alone Uninfected	-0.0333504	0.924788	0.954054	0.351254	44.0191	0.0949467
HECW1	(AEC + Th17 + Neutrophils RV16)	AEC Alone RV16	-0.0556873	0.874788	0.942293	0.35134	44.0234	0.1585
HECW1	(AEC + Th17 + Neutrophils RV16)	(AEC + Neutrophils Uninfected)	0.230483	0.516532	0.642146	0.352439	44.0784	-0.653965
HECW1	(AEC + Th17 + Neutrophils RV16)	(AEC + Th17 + Neutrophils Uninfected)	0.307087	0.389015	0.527615	0.352977	44.1052	-0.869992
HECW1	(AEC + Th17 + Neutrophils RV16)	AEC Alone Uninfected	-0.0353691	0.920429	0.946893	0.352046	44.0589	0.100467
HECW1	AEC Alone RV16	(AEC + Neutrophils Uninfected)	0.28617	0.419945	0.576192	0.351499	44.0314	-0.814142
HECW1	AEC Alone RV16	(AEC + Th17 + Neutrophils Uninfected)	0.362774	0.308106	0.480025	0.35182	44.0475	-1.03114
HECW1	AEC Alone RV16	AEC Alone Uninfected	0.0203182	0.954402	0.971959	0.353329	44.1226	-0.0575052
HECW1	(AEC + Neutrophils Uninfected)	(AEC + Th17 + Neutrophils Uninfected)	0.0766045	0.828303	0.990599	0.351117	44.0122	-0.218173
HECW1	(AEC + Neutrophils Uninfected)	AEC Alone Uninfected	-0.265852	0.45877	0.809536	0.355697	44.2384	0.747411
HECW1	(AEC + Th17 + Neutrophils Uninfected)	AEC Alone Uninfected	-0.342456	0.342157	0.700359	0.356643	44.284	0.960222
MAD1L1	(AEC + Neutrophils RV16)	(AEC + Th17 + Neutrophils RV16)	0.199776	0.116821	0.698644	0.124884	44.0081	-1.5997
MAD1L1	(AEC + Neutrophils RV16)	AEC Alone RV16	0.146434	0.248441	0.615521	0.125197	44.0256	-1.16963
MAD1L1	(AEC + Neutrophils RV16)	(AEC + Neutrophils Uninfected)	-0.220595	0.086636	0.208868	0.125871	44.0629	1.75255
MAD1L1	(AEC + Neutrophils RV16)	(AEC + Th17 + Neutrophils Uninfected)	0.0196995	0.876627	0.933032	0.126157	44.0785	-0.156151
MAD1L1	(AEC + Neutrophils RV16)	AEC Alone Uninfected	0.0824852	0.512211	0.642855	0.124834	44.0053	-0.660759
MAD1L1	(AEC + Th17 + Neutrophils RV16)	AEC Alone RV16	-0.0533422	0.671319	0.831188	0.124866	44.007	0.427196
MAD1L1	(AEC + Th17 + Neutrophils RV16)	(AEC + Neutrophils Uninfected)	-0.420372	0.00163858	0.00673206	0.125272	44.0298	3.35567
MAD1L1	(AEC + Th17 + Neutrophils RV16)	(AEC + Th17 + Neutrophils Uninfected)	-0.180077	0.158293	0.272534	0.125471	44.0409	1.4352
MAD1L1	(AEC + Th17 + Neutrophils RV16)	AEC Alone Uninfected	-0.117291	0.35368	0.464285	0.125127	44.0217	0.937376
MAD1L1	AEC Alone RV16	(AEC + Neutrophils Uninfected)	-0.36703	0.00524115	0.0250528	0.124925	44.0104	2.93801
MAD1L1	AEC Alone RV16	(AEC + Th17 + Neutrophils Uninfected)	-0.126735	0.316348	0.488774	0.125043	44.017	1.01353
MAD1L1	AEC Alone RV16	AEC Alone Uninfected	-0.063949	0.613193	0.73602	0.125601	44.0481	0.509143
MAD1L1	(AEC + Neutrophils Uninfected)	(AEC + Th17 + Neutrophils Uninfected)	0.240295	0.0606198	0.770202	0.124784	44.0024	-1.92569
MAD1L1	(AEC + Neutrophils Uninfected)	AEC Alone Uninfected	0.303081	0.020867	0.216459	0.126477	44.0959	-2.39633
MAD1L1	(AEC + Th17 + Neutrophils Uninfected)	AEC Alone Uninfected	0.0627857	0.62302	0.867264	0.126826	44.1148	-0.495052
LASP1	(AEC + Neutrophils RV16)	(AEC + Th17 + Neutrophils RV16)	-0.0519395	0.805471	0.976165	0.209635	44.0164	0.247761
LASP1	(AEC + Neutrophils RV16)	AEC Alone RV16	-0.476982	0.0281727	0.257428	0.210151	44.0471	2.26971
LASP1	(AEC + Neutrophils RV16)	(AEC + Neutrophils Uninfected)	0.146907	0.490465	0.662664	0.211262	44.1126	-0.695379
LASP1	(AEC + Neutrophils RV16)	(AEC + Th17 + Neutrophils Uninfected)	0.169626	0.427344	0.612283	0.211731	44.1399	-0.801137
LASP1	(AEC + Neutrophils RV16)	AEC Alone Uninfected	0.0494044	0.814712	0.882215	0.209554	44.0115	-0.23576
LASP1	(AEC + Th17 + Neutrophils RV16)	AEC Alone RV16	-0.425042	0.0486592	0.189308	0.209606	44.0146	2.02782
LASP1	(AEC + Th17 + Neutrophils RV16)	(AEC + Neutrophils Uninfected)	0.198846	0.349486	0.484582	0.210275	44.0545	-0.945649
LASP1	(AEC + Th17 + Neutrophils RV16)	(AEC + Th17 + Neutrophils Uninfected)	0.221565	0.298509	0.434809	0.210603	44.0739	-1.05205
LASP1	(AEC + Th17 + Neutrophils RV16)	AEC Alone Uninfected	0.101344	0.631836	0.722618	0.210036	44.0403	-0.482507
LASP1	AEC Alone RV16	(AEC + Neutrophils Uninfected)	0.623889	0.00474149	0.0233159	0.209703	44.0204	-2.97511
LASP1	AEC Alone RV16	(AEC + Th17 + Neutrophils Uninfected)	0.646608	0.00355439	0.0202554	0.209898	44.0321	-3.08057
LASP1	AEC Alone RV16	AEC Alone Uninfected	0.526386	0.0163374	0.0562576	0.210817	44.0865	-2.49689
LASP1	(AEC + Neutrophils Uninfected)	(AEC + Th17 + Neutrophils Uninfected)	0.022719	0.914124	0.994129	0.209471	44.0065	-0.108459
LASP1	(AEC + Neutrophils Uninfected)	AEC Alone Uninfected	-0.0975025	0.648231	0.894079	0.212259	44.1704	0.459356
LASP1	(AEC + Th17 + Neutrophils Uninfected)	AEC Alone Uninfected	-0.120222	0.575026	0.844941	0.212835	44.2034	0.564859
SNX11	(AEC + Neutrophils RV16)	(AEC + Th17 + Neutrophils RV16)	0.0967675	0.469159	0.915142	0.13253	44.0506	-0.730157
SNX11	(AEC + Neutrophils RV16)	AEC Alone RV16	-0.151349	0.260688	0.626974	0.132833	44.1148	1.13939
SNX11	(AEC + Neutrophils RV16)	(AEC + Neutrophils Uninfected)	-0.507139	0.00044	0.0043213	0.133488	44.2515	3.79914
SNX11	(AEC + Neutrophils RV16)	(AEC + Th17 + Neutrophils Uninfected)	-0.507812	0.000443	0.00427722	0.133765	44.3087	3.79631
SNX11	(AEC + Neutrophils RV16)	AEC Alone Uninfected	-0.622061	2.61e-05	0.00025	0.132482	44.0404	4.69546
SNX11	(AEC + Th17 + Neutrophils RV16)	AEC Alone RV16	-0.248117	0.0677983	0.229881	0.132512	44.0469	1.87241
SNX11	(AEC + Th17 + Neutrophils RV16)	(AEC + Neutrophils Uninfected)	-0.603907	4.26e-05	0.000323	0.132907	44.1302	4.54384
SNX11	(AEC + Th17 + Neutrophils RV16)	(AEC + Th17 + Neutrophils Uninfected)	-0.60458	4.27e-05	0.000373	0.1331	44.1707	4.54231
SNX11	(AEC + Th17 + Neutrophils RV16)	AEC Alone Uninfected	-0.718829	2.41e-06	1.95e-05	0.132766	44.1006	5.41426
SNX11	AEC Alone RV16	(AEC + Neutrophils Uninfected)	-0.35579	0.0102156	0.0408593	0.132569	44.059	2.6838
SNX11	AEC Alone RV16	(AEC + Th17 + Neutrophils Uninfected)	-0.356463	0.0101423	0.0438057	0.132685	44.0834	2.68654
SNX11	AEC Alone RV16	AEC Alone Uninfected	-0.470712	0.000975	0.00719038	0.133226	44.1971	3.53319
SNX11	(AEC + Neutrophils Uninfected)	(AEC + Th17 + Neutrophils Uninfected)	-0.000673	0.995968	0.999361	0.132433	44.03	0.00508157
SNX11	(AEC + Neutrophils Uninfected)	AEC Alone Uninfected	-0.114922	0.395972	0.773794	0.134076	44.3724	0.857143
SNX11	(AEC + Th17 + Neutrophils Uninfected)	AEC Alone Uninfected	-0.114249	0.399897	0.742573	0.134415	44.4414	0.849972
TMEM176A	(AEC + Neutrophils RV16)	(AEC + Th17 + Neutrophils RV16)	0.148981	0.630638	0.953542	0.307678	44.0019	-0.48421
TMEM176A	(AEC + Neutrophils RV16)	AEC Alone RV16	0.135041	0.66368	0.87946	0.308461	44.0066	-0.43779
TMEM176A	(AEC + Neutrophils RV16)	(AEC + Neutrophils Uninfected)	0.114577	0.713582	0.830013	0.310149	44.0167	-0.369425
TMEM176A	(AEC + Neutrophils RV16)	(AEC + Th17 + Neutrophils Uninfected)	0.191911	0.540184	0.704393	0.310863	44.0209	-0.61735
TMEM176A	(AEC + Neutrophils RV16)	AEC Alone Uninfected	0.531469	0.0909921	0.179806	0.307554	44.0011	-1.72805
TMEM176A	(AEC + Th17 + Neutrophils RV16)	AEC Alone RV16	-0.0139399	0.964063	0.983798	0.307633	44.0016	0.0453132
TMEM176A	(AEC + Th17 + Neutrophils RV16)	(AEC + Neutrophils Uninfected)	-0.0344041	0.911753	0.942135	0.30865	44.0078	0.111466
TMEM176A	(AEC + Th17 + Neutrophils RV16)	(AEC + Th17 + Neutrophils Uninfected)	0.0429304	0.890189	0.928554	0.309149	44.0107	-0.138867
TMEM176A	(AEC + Th17 + Neutrophils RV16)	AEC Alone Uninfected	0.382488	0.221296	0.321961	0.308287	44.0056	-1.24069
TMEM176A	AEC Alone RV16	(AEC + Neutrophils Uninfected)	-0.0204643	0.947289	0.968634	0.307781	44.0025	0.0664898
TMEM176A	AEC Alone RV16	(AEC + Th17 + Neutrophils Uninfected)	0.0568702	0.854393	0.913539	0.308078	44.0043	-0.184597
TMEM176A	AEC Alone RV16	AEC Alone Uninfected	0.396428	0.206911	0.348678	0.309474	44.0127	-1.28097
TMEM176A	(AEC + Neutrophils Uninfected)	(AEC + Th17 + Neutrophils Uninfected)	0.0773345	0.802557	0.989529	0.307428	44.0004	-0.251553
TMEM176A	(AEC + Neutrophils Uninfected)	AEC Alone Uninfected	0.416892	0.187886	0.580827	0.311664	44.0256	-1.33763
TMEM176A	(AEC + Th17 + Neutrophils Uninfected)	AEC Alone Uninfected	0.339558	0.283193	0.651921	0.312539	44.0307	-1.08645
M6PR	(AEC + Neutrophils RV16)	(AEC + Th17 + Neutrophils RV16)	0.024107	0.801467	0.975457	0.095295	44.0236	-0.252972
M6PR	(AEC + Neutrophils RV16)	AEC Alone RV16	0.0558285	0.561908	0.82803	0.0955256	44.0634	-0.584435
M6PR	(AEC + Neutrophils RV16)	(AEC + Neutrophils Uninfected)	0.184508	0.0611386	0.163501	0.0960229	44.1482	-1.9215
M6PR	(AEC + Neutrophils RV16)	(AEC + Th17 + Neutrophils Uninfected)	0.161914	0.099524	0.232379	0.0962331	44.1836	-1.68252
M6PR	(AEC + Neutrophils RV16)	AEC Alone Uninfected	0.267844	0.00733107	0.0245914	0.0952584	44.0172	-2.81176
M6PR	(AEC + Th17 + Neutrophils RV16)	AEC Alone RV16	0.0317216	0.740772	0.870042	0.0952818	44.0213	-0.332924
M6PR	(AEC + Th17 + Neutrophils RV16)	(AEC + Neutrophils Uninfected)	0.160401	0.100393	0.188277	0.0955813	44.0729	-1.67816
M6PR	(AEC + Th17 + Neutrophils RV16)	(AEC + Th17 + Neutrophils Uninfected)	0.137807	0.157052	0.270789	0.0957281	44.0981	-1.43956
M6PR	(AEC + Th17 + Neutrophils RV16)	AEC Alone Uninfected	0.243737	0.0142229	0.0335884	0.0954744	44.0546	-2.5529
M6PR	AEC Alone RV16	(AEC + Neutrophils Uninfected)	0.12868	0.183947	0.324145	0.0953252	44.0288	-1.3499
M6PR	AEC Alone RV16	(AEC + Th17 + Neutrophils Uninfected)	0.106085	0.272233	0.443783	0.0954128	44.0439	-1.11186
M6PR	AEC Alone RV16	AEC Alone Uninfected	0.212015	0.0321501	0.092136	0.0958238	44.1144	-2.21255
M6PR	(AEC + Neutrophils Uninfected)	(AEC + Th17 + Neutrophils Uninfected)	-0.0225945	0.813538	0.9904	0.0952213	44.0108	0.237284
M6PR	(AEC + Neutrophils Uninfected)	AEC Alone Uninfected	0.0833356	0.392328	0.77255	0.0964692	44.2231	-0.863857
M6PR	(AEC + Th17 + Neutrophils Uninfected)	AEC Alone Uninfected	0.10593	0.279376	0.647945	0.096727	44.2659	-1.09515
KLHL13	(AEC + Neutrophils RV16)	(AEC + Th17 + Neutrophils RV16)	-0.209487	0.527171	0.929291	0.328661	44.0014	0.637395
KLHL13	(AEC + Neutrophils RV16)	AEC Alone RV16	0.137487	0.678516	0.887425	0.329498	44.005	-0.417261
KLHL13	(AEC + Neutrophils RV16)	(AEC + Neutrophils Uninfected)	1.5014	4.45e-05	0.000778	0.331304	44.0125	-4.53178
KLHL13	(AEC + Neutrophils RV16)	(AEC + Th17 + Neutrophils Uninfected)	1.18772	0.00086	0.0070404	0.332067	44.0157	-3.57675
KLHL13	(AEC + Neutrophils RV16)	AEC Alone Uninfected	1.87545	9.03e-07	1.67e-05	0.328528	44.0008	-5.70866
KLHL13	(AEC + Th17 + Neutrophils RV16)	AEC Alone RV16	0.346973	0.296789	0.538417	0.328613	44.0012	-1.05587
KLHL13	(AEC + Th17 + Neutrophils RV16)	(AEC + Neutrophils Uninfected)	1.71088	5.15e-06	5.82e-05	0.329701	44.0058	-5.1892
KLHL13	(AEC + Th17 + Neutrophils RV16)	(AEC + Th17 + Neutrophils Uninfected)	1.39721	0.000116	0.000845	0.330233	44.0081	-4.23097
KLHL13	(AEC + Th17 + Neutrophils RV16)	AEC Alone Uninfected	2.08494	1.1e-07	1.49e-06	0.329312	44.0042	-6.33119
KLHL13	AEC Alone RV16	(AEC + Neutrophils Uninfected)	1.36391	0.00015	0.00167496	0.32877	44.0019	-4.14851
KLHL13	AEC Alone RV16	(AEC + Th17 + Neutrophils Uninfected)	1.05023	0.00261327	0.0159945	0.329088	44.0032	-3.19134
KLHL13	AEC Alone RV16	AEC Alone Uninfected	1.73797	4.1e-06	0.000108	0.330581	44.0095	-5.25731
KLHL13	(AEC + Neutrophils Uninfected)	(AEC + Th17 + Neutrophils Uninfected)	-0.313675	0.344705	0.930017	0.328393	44.0002	0.955181
KLHL13	(AEC + Neutrophils Uninfected)	AEC Alone Uninfected	0.374057	0.267294	0.669053	0.332924	44.0192	-1.12355
KLHL13	(AEC + Th17 + Neutrophils Uninfected)	AEC Alone Uninfected	0.687732	0.045346	0.306781	0.33386	44.0231	-2.05994
CYP26B1	(AEC + Neutrophils RV16)	(AEC + Th17 + Neutrophils RV16)	1.1678	0.0011402	0.250848	0.33548	44.005	-3.48098
CYP26B1	(AEC + Neutrophils RV16)	AEC Alone RV16	0.138513	0.682455	0.888602	0.336326	44.0167	-0.411841
CYP26B1	(AEC + Neutrophils RV16)	(AEC + Neutrophils Uninfected)	0.553738	0.108644	0.245737	0.338152	44.0416	-1.63754
CYP26B1	(AEC + Neutrophils RV16)	(AEC + Th17 + Neutrophils Uninfected)	0.961911	0.00683717	0.0338223	0.338924	44.0521	-2.83813
CYP26B1	(AEC + Neutrophils RV16)	AEC Alone Uninfected	0.137409	0.683975	0.784697	0.335345	44.0032	-0.409753
CYP26B1	(AEC + Th17 + Neutrophils RV16)	AEC Alone RV16	-1.02929	0.00367515	0.0422369	0.335431	44.0044	3.06854
CYP26B1	(AEC + Th17 + Neutrophils RV16)	(AEC + Neutrophils Uninfected)	-0.61406	0.0748413	0.149933	0.336531	44.0195	1.82468
CYP26B1	(AEC + Th17 + Neutrophils RV16)	(AEC + Th17 + Neutrophils Uninfected)	-0.205887	0.544463	0.672835	0.33707	44.0269	0.610815
CYP26B1	(AEC + Th17 + Neutrophils RV16)	AEC Alone Uninfected	-1.03039	0.00370696	0.0107079	0.336139	44.0141	3.06537
CYP26B1	AEC Alone RV16	(AEC + Neutrophils Uninfected)	0.415225	0.222539	0.371703	0.335591	44.0066	-1.2373
CYP26B1	AEC Alone RV16	(AEC + Th17 + Neutrophils Uninfected)	0.823398	0.0182778	0.067343	0.335912	44.011	-2.45123
CYP26B1	AEC Alone RV16	AEC Alone Uninfected	-0.00110423	0.997404	0.998314	0.337422	44.0317	0.00327255
CYP26B1	(AEC + Neutrophils Uninfected)	(AEC + Th17 + Neutrophils Uninfected)	0.408173	0.22984	0.895788	0.335209	44.0013	-1.21767
CYP26B1	(AEC + Neutrophils Uninfected)	AEC Alone Uninfected	-0.416329	0.22699	0.626443	0.339791	44.0637	1.22525
CYP26B1	(AEC + Th17 + Neutrophils Uninfected)	AEC Alone Uninfected	-0.824502	0.0197224	0.208648	0.340737	44.0762	2.41976
ICA1	(AEC + Neutrophils RV16)	(AEC + Th17 + Neutrophils RV16)	-0.18368	0.0953192	0.684269	0.107755	44.0031	1.70461
ICA1	(AEC + Neutrophils RV16)	AEC Alone RV16	-0.343414	0.0027055	0.0837242	0.108028	44.0108	3.17893
ICA1	(AEC + Neutrophils RV16)	(AEC + Neutrophils Uninfected)	0.00132404	0.990329	0.99568	0.108617	44.027	-0.01219
ICA1	(AEC + Neutrophils RV16)	(AEC + Th17 + Neutrophils Uninfected)	-0.0827649	0.451162	0.633423	0.108867	44.0338	0.760241
ICA1	(AEC + Neutrophils RV16)	AEC Alone Uninfected	-0.266091	0.0174427	0.0488942	0.107712	44.0019	2.4704
ICA1	(AEC + Th17 + Neutrophils RV16)	AEC Alone RV16	-0.159734	0.145309	0.359289	0.107739	44.0027	1.4826
ICA1	(AEC + Th17 + Neutrophils RV16)	(AEC + Neutrophils Uninfected)	0.185004	0.0940271	0.17893	0.108094	44.0126	-1.71151
ICA1	(AEC + Th17 + Neutrophils RV16)	(AEC + Th17 + Neutrophils Uninfected)	0.100915	0.356377	0.495717	0.108268	44.0174	-0.932086
ICA1	(AEC + Th17 + Neutrophils RV16)	AEC Alone Uninfected	-0.0824109	0.449361	0.560572	0.107968	44.0091	0.763293
ICA1	AEC Alone RV16	(AEC + Neutrophils Uninfected)	0.344738	0.00256333	0.0146301	0.107791	44.0041	-3.19822
ICA1	AEC Alone RV16	(AEC + Th17 + Neutrophils Uninfected)	0.260649	0.01992	0.0721196	0.107894	44.007	-2.41578
ICA1	AEC Alone RV16	AEC Alone Uninfected	0.077323	0.479343	0.62331	0.108382	44.0206	-0.713433
ICA1	(AEC + Neutrophils Uninfected)	(AEC + Th17 + Neutrophils Uninfected)	-0.0840889	0.438981	0.95348	0.107667	44.0007	0.781005
ICA1	(AEC + Neutrophils Uninfected)	AEC Alone Uninfected	-0.267415	0.0183272	0.203127	0.109146	44.0414	2.45006
ICA1	(AEC + Th17 + Neutrophils Uninfected)	AEC Alone Uninfected	-0.183326	0.10103	0.427769	0.109452	44.0496	1.67495
DBNDD1	(AEC + Neutrophils RV16)	(AEC + Th17 + Neutrophils RV16)	0.0940664	0.713984	0.96673	0.255004	44.0054	-0.368883
DBNDD1	(AEC + Neutrophils RV16)	AEC Alone RV16	-0.104886	0.683594	0.888778	0.255647	44.0177	0.410276
DBNDD1	(AEC + Neutrophils RV16)	(AEC + Neutrophils Uninfected)	0.405482	0.121826	0.26562	0.257033	44.0441	-1.57754
DBNDD1	(AEC + Neutrophils RV16)	(AEC + Th17 + Neutrophils Uninfected)	0.316469	0.225807	0.403934	0.25762	44.0551	-1.22843
DBNDD1	(AEC + Neutrophils RV16)	AEC Alone Uninfected	0.357807	0.167425	0.285204	0.254901	44.0034	-1.40371
DBNDD1	(AEC + Th17 + Neutrophils RV16)	AEC Alone RV16	-0.198952	0.439388	0.671118	0.254967	44.0046	0.780306
DBNDD1	(AEC + Th17 + Neutrophils RV16)	(AEC + Neutrophils Uninfected)	0.311415	0.229935	0.353756	0.255802	44.0207	-1.21741
DBNDD1	(AEC + Th17 + Neutrophils RV16)	(AEC + Th17 + Neutrophils Uninfected)	0.222402	0.390078	0.528616	0.256211	44.0285	-0.868042
DBNDD1	(AEC + Th17 + Neutrophils RV16)	AEC Alone Uninfected	0.26374	0.3076	0.415614	0.255504	44.015	-1.03224
DBNDD1	AEC Alone RV16	(AEC + Neutrophils Uninfected)	0.510367	0.0516114	0.132561	0.255088	44.007	-2.00075
DBNDD1	AEC Alone RV16	(AEC + Th17 + Neutrophils Uninfected)	0.421354	0.106017	0.235568	0.255332	44.0117	-1.65022
DBNDD1	AEC Alone RV16	AEC Alone Uninfected	0.462692	0.0780713	0.174074	0.256478	44.0336	-1.80402
DBNDD1	(AEC + Neutrophils Uninfected)	(AEC + Th17 + Neutrophils Uninfected)	-0.0890131	0.728495	0.98338	0.254798	44.0014	0.349348
DBNDD1	(AEC + Neutrophils Uninfected)	AEC Alone Uninfected	-0.047675	0.854399	0.962448	0.258278	44.0674	0.184588
DBNDD1	(AEC + Th17 + Neutrophils Uninfected)	AEC Alone Uninfected	0.0413381	0.873918	0.960912	0.258997	44.0806	-0.159609
ALS2	(AEC + Neutrophils RV16)	(AEC + Th17 + Neutrophils RV16)	-0.0803627	0.575799	0.945346	0.142555	44.0061	0.56373
ALS2	(AEC + Neutrophils RV16)	AEC Alone RV16	0.0818341	0.569822	0.832366	0.142914	44.0198	-0.57261
ALS2	(AEC + Neutrophils RV16)	(AEC + Neutrophils Uninfected)	0.08364	0.563471	0.72101	0.143688	44.0491	-0.582094
ALS2	(AEC + Neutrophils RV16)	(AEC + Th17 + Neutrophils Uninfected)	0.20324	0.165196	0.329263	0.144015	44.0614	-1.41124
ALS2	(AEC + Neutrophils RV16)	AEC Alone Uninfected	0.130735	0.363908	0.502577	0.142498	44.0039	-0.91745
ALS2	(AEC + Th17 + Neutrophils RV16)	AEC Alone RV16	0.162197	0.261301	0.500381	0.142535	44.0053	-1.13795
ALS2	(AEC + Th17 + Neutrophils RV16)	(AEC + Neutrophils Uninfected)	0.164003	0.257633	0.385259	0.143001	44.0231	-1.14686
ALS2	(AEC + Th17 + Neutrophils RV16)	(AEC + Th17 + Neutrophils Uninfected)	0.283603	0.0539671	0.119468	0.143229	44.0318	-1.98006
ALS2	(AEC + Th17 + Neutrophils RV16)	AEC Alone Uninfected	0.211098	0.14655	0.231129	0.142835	44.0168	-1.47792
ALS2	AEC Alone RV16	(AEC + Neutrophils Uninfected)	0.00180592	0.989953	0.994397	0.142602	44.0079	-0.012664
ALS2	AEC Alone RV16	(AEC + Th17 + Neutrophils Uninfected)	0.121406	0.399622	0.571403	0.142739	44.0131	-0.850551
ALS2	AEC Alone RV16	AEC Alone Uninfected	0.048901	0.734678	0.824339	0.143378	44.0375	-0.341063
ALS2	(AEC + Neutrophils Uninfected)	(AEC + Th17 + Neutrophils Uninfected)	0.119601	0.405642	0.94814	0.14244	44.0016	-0.839653
ALS2	(AEC + Neutrophils Uninfected)	AEC Alone Uninfected	0.0470951	0.74583	0.92803	0.144383	44.075	-0.326183
ALS2	(AEC + Th17 + Neutrophils Uninfected)	AEC Alone Uninfected	-0.0725054	0.619014	0.866217	0.144784	44.0898	0.500784
CASP10	(AEC + Neutrophils RV16)	(AEC + Th17 + Neutrophils RV16)	0.162394	0.444192	0.904675	0.210333	44.0259	-0.77208
CASP10	(AEC + Neutrophils RV16)	AEC Alone RV16	-0.13336	0.530316	0.812717	0.210839	44.0684	0.632519
CASP10	(AEC + Neutrophils RV16)	(AEC + Neutrophils Uninfected)	-0.813781	0.000389	0.00397249	0.211931	44.1589	3.83984
CASP10	(AEC + Neutrophils RV16)	(AEC + Th17 + Neutrophils Uninfected)	-0.903911	0.000107	0.00140092	0.212393	44.1968	4.25584
CASP10	(AEC + Neutrophils RV16)	AEC Alone Uninfected	-0.746065	0.000935	0.00449964	0.210252	44.0192	3.54843
CASP10	(AEC + Th17 + Neutrophils RV16)	AEC Alone RV16	-0.295753	0.16665	0.387142	0.210304	44.0235	1.40632
CASP10	(AEC + Th17 + Neutrophils RV16)	(AEC + Neutrophils Uninfected)	-0.976174	3.26e-05	0.000259	0.210961	44.0786	4.62727
CASP10	(AEC + Th17 + Neutrophils RV16)	(AEC + Th17 + Neutrophils Uninfected)	-1.0663	8.22e-06	9.63e-05	0.211284	44.1054	5.04679
CASP10	(AEC + Th17 + Neutrophils RV16)	AEC Alone Uninfected	-0.908459	9e-05	0.000434	0.210727	44.059	4.31108
CASP10	AEC Alone RV16	(AEC + Neutrophils Uninfected)	-0.680421	0.00231724	0.0135582	0.210399	44.0315	3.23396
CASP10	AEC Alone RV16	(AEC + Th17 + Neutrophils Uninfected)	-0.770551	0.000673	0.00559711	0.210591	44.0477	3.65899
CASP10	AEC Alone RV16	AEC Alone Uninfected	-0.612706	0.00584338	0.0267791	0.211494	44.1229	2.89704
CASP10	(AEC + Neutrophils Uninfected)	(AEC + Th17 + Neutrophils Uninfected)	-0.0901299	0.67013	0.978758	0.210171	44.0123	0.428842
CASP10	(AEC + Neutrophils Uninfected)	AEC Alone Uninfected	0.0677155	0.751947	0.929551	0.212911	44.2389	-0.318045
CASP10	(AEC + Th17 + Neutrophils Uninfected)	AEC Alone Uninfected	0.157845	0.463565	0.780543	0.213477	44.2846	-0.739401
CFLAR	(AEC + Neutrophils RV16)	(AEC + Th17 + Neutrophils RV16)	0.0580294	0.626388	0.951749	0.118366	44.0154	-0.490256
CFLAR	(AEC + Neutrophils RV16)	AEC Alone RV16	-0.0622869	0.602263	0.849089	0.118657	44.0447	0.524932
CFLAR	(AEC + Neutrophils RV16)	(AEC + Neutrophils Uninfected)	-0.973643	2.32e-10	2.16e-08	0.119286	44.1072	8.16226
CFLAR	(AEC + Neutrophils RV16)	(AEC + Th17 + Neutrophils Uninfected)	-1.01433	8.02e-11	7.56e-09	0.119552	44.1333	8.48446
CFLAR	(AEC + Neutrophils RV16)	AEC Alone Uninfected	-0.853218	5.6e-09	2.32e-07	0.118319	44.0107	7.21115
CFLAR	(AEC + Th17 + Neutrophils RV16)	AEC Alone RV16	-0.120316	0.314888	0.558056	0.118349	44.0137	1.01662
CFLAR	(AEC + Th17 + Neutrophils RV16)	(AEC + Neutrophils Uninfected)	-1.03167	4.18e-11	2.95e-09	0.118728	44.0518	8.6894
CFLAR	(AEC + Th17 + Neutrophils RV16)	(AEC + Th17 + Neutrophils Uninfected)	-1.07236	1.44e-11	1.15e-09	0.118913	44.0703	9.01802
CFLAR	(AEC + Th17 + Neutrophils RV16)	AEC Alone Uninfected	-0.911247	1.15e-09	3.29e-08	0.118592	44.0382	7.68385
CFLAR	AEC Alone RV16	(AEC + Neutrophils Uninfected)	-0.911356	1.1e-09	7.65e-08	0.118404	44.0193	7.69702
CFLAR	AEC Alone RV16	(AEC + Th17 + Neutrophils Uninfected)	-0.952045	3.6e-10	2.77e-08	0.118514	44.0304	8.03316
CFLAR	AEC Alone RV16	AEC Alone Uninfected	-0.790931	3.77e-08	2.19e-06	0.119034	44.0823	6.64457
CFLAR	(AEC + Neutrophils Uninfected)	(AEC + Th17 + Neutrophils Uninfected)	-0.0406896	0.73246	0.983772	0.118272	44.006	0.344033
CFLAR	(AEC + Neutrophils Uninfected)	AEC Alone Uninfected	0.120425	0.32047	0.715672	0.11985	44.1624	-1.00479
CFLAR	(AEC + Th17 + Neutrophils Uninfected)	AEC Alone Uninfected	0.161114	0.186884	0.554714	0.120176	44.1939	-1.34065
TFPI	(AEC + Neutrophils RV16)	(AEC + Th17 + Neutrophils RV16)	0.233945	0.170247	0.758492	0.167795	44.0012	-1.39424
TFPI	(AEC + Neutrophils RV16)	AEC Alone RV16	0.00456475	0.978475	0.995002	0.168222	44.0043	-0.0271352
TFPI	(AEC + Neutrophils RV16)	(AEC + Neutrophils Uninfected)	0.0372577	0.826678	0.903259	0.169145	44.011	-0.220271
TFPI	(AEC + Neutrophils RV16)	(AEC + Th17 + Neutrophils Uninfected)	0.43895	0.0129928	0.0539463	0.169535	44.0138	-2.58915
TFPI	(AEC + Neutrophils RV16)	AEC Alone Uninfected	0.306626	0.0743149	0.153554	0.167727	44.0007	-1.82813
TFPI	(AEC + Th17 + Neutrophils RV16)	AEC Alone RV16	-0.229381	0.178497	0.403053	0.16777	44.001	1.36723
TFPI	(AEC + Th17 + Neutrophils RV16)	(AEC + Neutrophils Uninfected)	-0.196688	0.248899	0.375251	0.168326	44.0051	1.1685
TFPI	(AEC + Th17 + Neutrophils RV16)	(AEC + Th17 + Neutrophils Uninfected)	0.205005	0.230491	0.35993	0.168598	44.0071	-1.21594
TFPI	(AEC + Th17 + Neutrophils RV16)	AEC Alone Uninfected	0.0726806	0.667638	0.752978	0.168127	44.0037	-0.432295
TFPI	AEC Alone RV16	(AEC + Neutrophils Uninfected)	0.0326929	0.846466	0.905658	0.167851	44.0016	-0.194774
TFPI	AEC Alone RV16	(AEC + Th17 + Neutrophils Uninfected)	0.434385	0.0131157	0.052864	0.168013	44.0028	-2.58543
TFPI	AEC Alone RV16	AEC Alone Uninfected	0.302061	0.0803809	0.177386	0.168775	44.0084	-1.78972
TFPI	(AEC + Neutrophils Uninfected)	(AEC + Th17 + Neutrophils Uninfected)	0.401692	0.0208982	0.640571	0.167658	44.0002	-2.39591
TFPI	(AEC + Neutrophils Uninfected)	AEC Alone Uninfected	0.269368	0.120176	0.480542	0.169972	44.0169	-1.58478
TFPI	(AEC + Th17 + Neutrophils Uninfected)	AEC Alone Uninfected	-0.132324	0.441711	0.769008	0.17045	44.0202	0.776321
NDUFAF7	(AEC + Neutrophils RV16)	(AEC + Th17 + Neutrophils RV16)	-0.286709	0.122788	0.708513	0.182227	44.0667	1.57336
NDUFAF7	(AEC + Neutrophils RV16)	AEC Alone RV16	0.118138	0.521068	0.80608	0.182631	44.141	-0.646866
NDUFAF7	(AEC + Neutrophils RV16)	(AEC + Neutrophils Uninfected)	-0.0779905	0.672888	0.802302	0.183504	44.2994	0.425008
NDUFAF7	(AEC + Neutrophils RV16)	(AEC + Th17 + Neutrophils Uninfected)	0.198371	0.286485	0.471666	0.183873	44.3657	-1.07885
NDUFAF7	(AEC + Neutrophils RV16)	AEC Alone Uninfected	0.290303	0.118165	0.219177	0.182162	44.0548	-1.59365
NDUFAF7	(AEC + Th17 + Neutrophils RV16)	AEC Alone RV16	0.404847	0.0314687	0.145723	0.182203	44.0624	-2.22195
NDUFAF7	(AEC + Th17 + Neutrophils RV16)	(AEC + Neutrophils Uninfected)	0.208718	0.259514	0.387476	0.182729	44.1589	-1.14223
NDUFAF7	(AEC + Th17 + Neutrophils RV16)	(AEC + Th17 + Neutrophils Uninfected)	0.48508	0.0110999	0.0343712	0.182986	44.2058	-2.65091
NDUFAF7	(AEC + Th17 + Neutrophils RV16)	AEC Alone Uninfected	0.577011	0.00284077	0.00853895	0.182541	44.1246	-3.16099
NDUFAF7	AEC Alone RV16	(AEC + Neutrophils Uninfected)	-0.196128	0.287792	0.444607	0.18228	44.0764	1.07598
NDUFAF7	AEC Alone RV16	(AEC + Th17 + Neutrophils Uninfected)	0.0802333	0.662233	0.786573	0.182433	44.1047	-0.439796
NDUFAF7	AEC Alone RV16	AEC Alone Uninfected	0.172165	0.352323	0.504441	0.183154	44.2363	-0.939998
NDUFAF7	(AEC + Neutrophils Uninfected)	(AEC + Th17 + Neutrophils Uninfected)	0.276362	0.136246	0.837076	0.182097	44.0428	-1.51766
NDUFAF7	(AEC + Neutrophils Uninfected)	AEC Alone Uninfected	0.368293	0.051806	0.328057	0.184287	44.4395	-1.99847
NDUFAF7	(AEC + Th17 + Neutrophils Uninfected)	AEC Alone Uninfected	0.0919313	0.621197	0.866752	0.18474	44.5195	-0.497626
RBM5	(AEC + Neutrophils RV16)	(AEC + Th17 + Neutrophils RV16)	0.108088	0.370894	0.876828	0.119561	44.0374	-0.904039
RBM5	(AEC + Neutrophils RV16)	AEC Alone RV16	-0.137401	0.257765	0.625175	0.119842	44.0912	1.14652
RBM5	(AEC + Neutrophils RV16)	(AEC + Neutrophils Uninfected)	0.00866111	0.943	0.970256	0.120448	44.2057	-0.0719073
RBM5	(AEC + Neutrophils RV16)	(AEC + Th17 + Neutrophils Uninfected)	-0.00158206	0.989601	0.995016	0.120705	44.2536	0.0131069
RBM5	(AEC + Neutrophils RV16)	AEC Alone Uninfected	0.0606986	0.61408	0.728856	0.119516	44.0288	-0.507869
RBM5	(AEC + Th17 + Neutrophils RV16)	AEC Alone RV16	-0.245489	0.0459896	0.182743	0.119545	44.0343	2.05353
RBM5	(AEC + Th17 + Neutrophils RV16)	(AEC + Neutrophils Uninfected)	-0.0994267	0.411469	0.54607	0.11991	44.1041	0.829177
RBM5	(AEC + Th17 + Neutrophils RV16)	(AEC + Th17 + Neutrophils Uninfected)	-0.10967	0.366079	0.504866	0.120089	44.138	0.913239
RBM5	(AEC + Th17 + Neutrophils RV16)	AEC Alone Uninfected	-0.0473892	0.694282	0.774866	0.11978	44.0793	0.395636
RBM5	AEC Alone RV16	(AEC + Neutrophils Uninfected)	0.146062	0.228478	0.378348	0.119598	44.0445	-1.22128
RBM5	AEC Alone RV16	(AEC + Th17 + Neutrophils Uninfected)	0.135819	0.262669	0.433802	0.119704	44.0649	-1.13462
RBM5	AEC Alone RV16	AEC Alone Uninfected	0.1981	0.106449	0.216262	0.120206	44.1601	-1.64801
RBM5	(AEC + Neutrophils Uninfected)	(AEC + Th17 + Neutrophils Uninfected)	-0.0102432	0.932064	0.995335	0.119471	44.0201	0.0857377
RBM5	(AEC + Neutrophils Uninfected)	AEC Alone Uninfected	0.0520375	0.669216	0.899601	0.120993	44.307	-0.430088
RBM5	(AEC + Th17 + Neutrophils Uninfected)	AEC Alone Uninfected	0.0622807	0.610209	0.863161	0.121307	44.3648	-0.513414
MTMR7	(AEC + Neutrophils RV16)	(AEC + Th17 + Neutrophils RV16)	0.0742975	0.833585	0.978664	0.351529	44.0568	-0.211355
MTMR7	(AEC + Neutrophils RV16)	AEC Alone RV16	0.18683	0.598576	0.847262	0.352324	44.1252	-0.53028
MTMR7	(AEC + Neutrophils RV16)	(AEC + Neutrophils Uninfected)	0.36858	0.303496	0.488805	0.35404	44.271	-1.04107
MTMR7	(AEC + Neutrophils RV16)	(AEC + Th17 + Neutrophils Uninfected)	0.816807	0.026066	0.0898131	0.354765	44.3319	-2.30239
MTMR7	(AEC + Neutrophils RV16)	AEC Alone Uninfected	0.72516	0.0449771	0.103812	0.351403	44.0459	-2.06362
MTMR7	(AEC + Th17 + Neutrophils RV16)	AEC Alone RV16	0.112533	0.750356	0.875776	0.351483	44.0529	-0.320166
MTMR7	(AEC + Th17 + Neutrophils RV16)	(AEC + Neutrophils Uninfected)	0.294282	0.408323	0.543348	0.352516	44.1417	-0.834804
MTMR7	(AEC + Th17 + Neutrophils RV16)	(AEC + Th17 + Neutrophils Uninfected)	0.74251	0.0411683	0.096899	0.353023	44.1849	-2.10329
MTMR7	(AEC + Th17 + Neutrophils RV16)	AEC Alone Uninfected	0.650863	0.0712748	0.128934	0.352148	44.1101	-1.84827
MTMR7	AEC Alone RV16	(AEC + Neutrophils Uninfected)	0.181749	0.60783	0.734916	0.351633	44.0658	-0.516872
MTMR7	AEC Alone RV16	(AEC + Th17 + Neutrophils Uninfected)	0.629977	0.0803165	0.194266	0.351935	44.0918	-1.79004
MTMR7	AEC Alone RV16	AEC Alone Uninfected	0.53833	0.134757	0.255355	0.353353	44.2129	-1.52349
MTMR7	(AEC + Neutrophils Uninfected)	(AEC + Th17 + Neutrophils Uninfected)	0.448227	0.208644	0.877911	0.351275	44.0349	-1.276
MTMR7	(AEC + Neutrophils Uninfected)	AEC Alone Uninfected	0.35658	0.321385	0.715994	0.35558	44.3999	-1.00281
MTMR7	(AEC + Th17 + Neutrophils Uninfected)	AEC Alone Uninfected	-0.091647	0.79829	0.939777	0.35647	44.4734	0.257096
SLC7A2	(AEC + Neutrophils RV16)	(AEC + Th17 + Neutrophils RV16)	-0.193681	0.43714	0.903328	0.246988	44.0025	0.784172
SLC7A2	(AEC + Neutrophils RV16)	AEC Alone RV16	-0.403999	0.109909	0.454571	0.247616	44.0087	1.63156
SLC7A2	(AEC + Neutrophils RV16)	(AEC + Neutrophils Uninfected)	0.571735	0.0264694	0.0894977	0.248969	44.022	-2.29641
SLC7A2	(AEC + Neutrophils RV16)	(AEC + Th17 + Neutrophils Uninfected)	0.677098	0.00946989	0.0429754	0.249541	44.0275	-2.71338
SLC7A2	(AEC + Neutrophils RV16)	AEC Alone Uninfected	0.383188	0.12781	0.232468	0.246889	44.0015	-1.55207
SLC7A2	(AEC + Th17 + Neutrophils RV16)	AEC Alone RV16	-0.210318	0.399017	0.636248	0.246952	44.0022	0.851654
SLC7A2	(AEC + Th17 + Neutrophils RV16)	(AEC + Neutrophils Uninfected)	0.765416	0.00347117	0.0125045	0.247767	44.0102	-3.08925
SLC7A2	(AEC + Th17 + Neutrophils RV16)	(AEC + Th17 + Neutrophils Uninfected)	0.870779	0.00105076	0.00512804	0.248167	44.0142	-3.50885
SLC7A2	(AEC + Th17 + Neutrophils RV16)	AEC Alone Uninfected	0.576869	0.0243981	0.0527856	0.247476	44.0074	-2.331
SLC7A2	AEC Alone RV16	(AEC + Neutrophils Uninfected)	0.975734	0.00028	0.00268423	0.24707	44.0033	-3.94922
SLC7A2	AEC Alone RV16	(AEC + Th17 + Neutrophils Uninfected)	1.0811	7.44e-05	0.000947	0.247309	44.0057	-4.37145
SLC7A2	AEC Alone RV16	AEC Alone Uninfected	0.787187	0.00278394	0.0154854	0.248427	44.0167	-3.16868
SLC7A2	(AEC + Neutrophils Uninfected)	(AEC + Th17 + Neutrophils Uninfected)	0.105363	0.671506	0.979029	0.246788	44.0005	-0.426938
SLC7A2	(AEC + Neutrophils Uninfected)	AEC Alone Uninfected	-0.188547	0.455077	0.807658	0.250183	44.0337	0.753638
SLC7A2	(AEC + Th17 + Neutrophils Uninfected)	AEC Alone Uninfected	-0.29391	0.247697	0.619206	0.250884	44.0404	1.1715
ARF5	(AEC + Neutrophils RV16)	(AEC + Th17 + Neutrophils RV16)	-0.115548	0.174016	0.763289	0.0836234	44.0127	1.38177
ARF5	(AEC + Neutrophils RV16)	AEC Alone RV16	-0.0943851	0.266305	0.632034	0.0838306	44.0381	1.1259
ARF5	(AEC + Neutrophils RV16)	(AEC + Neutrophils Uninfected)	0.429554	6.96e-06	0.00018	0.0842775	44.092	-5.0969
ARF5	(AEC + Neutrophils RV16)	(AEC + Th17 + Neutrophils Uninfected)	0.496955	4.96e-07	1.84e-05	0.0844665	44.1146	-5.88345
ARF5	(AEC + Neutrophils RV16)	AEC Alone Uninfected	0.453781	2.31e-06	3.57e-05	0.0835905	44.0087	-5.42862
ARF5	(AEC + Th17 + Neutrophils RV16)	AEC Alone RV16	0.0211632	0.801359	0.904705	0.0836115	44.0113	-0.253113
ARF5	(AEC + Th17 + Neutrophils RV16)	(AEC + Neutrophils Uninfected)	0.545103	6.21e-08	1.54e-06	0.0838808	44.0441	-6.49854
ARF5	(AEC + Th17 + Neutrophils RV16)	(AEC + Th17 + Neutrophils Uninfected)	0.612503	4.26e-09	1.75e-07	0.0840126	44.0601	-7.29061
ARF5	(AEC + Th17 + Neutrophils RV16)	AEC Alone Uninfected	0.569329	2.28e-08	4.02e-07	0.0837847	44.0324	-6.79515
ARF5	AEC Alone RV16	(AEC + Neutrophils Uninfected)	0.52394	1.38e-07	5.34e-06	0.0836505	44.016	-6.26343
ARF5	AEC Alone RV16	(AEC + Th17 + Neutrophils Uninfected)	0.59134	9.23e-09	4.91e-07	0.0837292	44.0257	-7.06252
ARF5	AEC Alone RV16	AEC Alone Uninfected	0.548166	5.79e-08	3.14e-06	0.0840987	44.0705	-6.51813
ARF5	(AEC + Neutrophils Uninfected)	(AEC + Th17 + Neutrophils Uninfected)	0.0674002	0.424214	0.951546	0.0835571	44.0046	-0.806636
ARF5	(AEC + Neutrophils Uninfected)	AEC Alone Uninfected	0.0242267	0.776139	0.938056	0.0846786	44.1397	-0.286101
ARF5	(AEC + Th17 + Neutrophils Uninfected)	AEC Alone Uninfected	-0.0431736	0.61366	0.864584	0.0849102	44.1669	0.508461
SARM1	(AEC + Neutrophils RV16)	(AEC + Th17 + Neutrophils RV16)	0.396328	0.216141	0.796236	0.315826	44.0082	-1.25489
SARM1	(AEC + Neutrophils RV16)	AEC Alone RV16	0.0738123	0.816742	0.939022	0.316617	44.0261	-0.233128
SARM1	(AEC + Neutrophils RV16)	(AEC + Neutrophils Uninfected)	0.138592	0.665411	0.796577	0.318323	44.0641	-0.435382
SARM1	(AEC + Neutrophils RV16)	(AEC + Th17 + Neutrophils Uninfected)	0.289111	0.369768	0.558158	0.319044	44.08	-0.906179
SARM1	(AEC + Neutrophils RV16)	AEC Alone Uninfected	0.374308	0.242126	0.374676	0.315701	44.0054	-1.18564
SARM1	(AEC + Th17 + Neutrophils RV16)	AEC Alone RV16	-0.322515	0.312682	0.555203	0.315781	44.0072	1.02133
SARM1	(AEC + Th17 + Neutrophils RV16)	(AEC + Neutrophils Uninfected)	-0.257736	0.420287	0.554472	0.316808	44.0304	0.813539
SARM1	(AEC + Th17 + Neutrophils RV16)	(AEC + Th17 + Neutrophils Uninfected)	-0.107217	0.73705	0.823524	0.317312	44.0416	0.337892
SARM1	(AEC + Th17 + Neutrophils RV16)	AEC Alone Uninfected	-0.0220196	0.944839	0.962475	0.316442	44.0221	0.0695849
SARM1	AEC Alone RV16	(AEC + Neutrophils Uninfected)	0.0647796	0.838483	0.900201	0.31593	44.0106	-0.205044
SARM1	AEC Alone RV16	(AEC + Th17 + Neutrophils Uninfected)	0.215298	0.499546	0.660661	0.31623	44.0174	-0.680828
SARM1	AEC Alone RV16	AEC Alone Uninfected	0.300496	0.349296	0.501376	0.31764	44.0489	-0.946026
SARM1	(AEC + Neutrophils Uninfected)	(AEC + Th17 + Neutrophils Uninfected)	0.150519	0.635744	0.972687	0.315573	44.0025	-0.47697
SARM1	(AEC + Neutrophils Uninfected)	AEC Alone Uninfected	0.235716	0.465055	0.812848	0.319853	44.0977	-0.736951
SARM1	(AEC + Th17 + Neutrophils Uninfected)	AEC Alone Uninfected	0.0851975	0.791761	0.937057	0.320737	44.1168	-0.26563
POLDIP2	(AEC + Neutrophils RV16)	(AEC + Th17 + Neutrophils RV16)	0.000811	0.99413	0.998935	0.109639	44.0357	-0.00739854
POLDIP2	(AEC + Neutrophils RV16)	AEC Alone RV16	-0.164962	0.14047	0.503334	0.109898	44.088	1.50105
POLDIP2	(AEC + Neutrophils RV16)	(AEC + Neutrophils Uninfected)	-0.0693889	0.533101	0.697049	0.110455	44.1993	0.628207
POLDIP2	(AEC + Neutrophils RV16)	(AEC + Th17 + Neutrophils Uninfected)	-0.0272011	0.807021	0.893257	0.110691	44.2458	0.245738
POLDIP2	(AEC + Neutrophils RV16)	AEC Alone Uninfected	0.0224296	0.838786	0.898419	0.109598	44.0274	-0.204653
POLDIP2	(AEC + Th17 + Neutrophils RV16)	AEC Alone RV16	-0.165773	0.137628	0.348035	0.109624	44.0327	1.5122
POLDIP2	(AEC + Th17 + Neutrophils RV16)	(AEC + Neutrophils Uninfected)	-0.0702001	0.526506	0.649945	0.10996	44.1005	0.638414
POLDIP2	(AEC + Th17 + Neutrophils RV16)	(AEC + Th17 + Neutrophils Uninfected)	-0.0280122	0.800393	0.867563	0.110125	44.1335	0.254368
POLDIP2	(AEC + Th17 + Neutrophils RV16)	AEC Alone Uninfected	0.0216184	0.844876	0.89329	0.10984	44.0764	-0.196817
POLDIP2	AEC Alone RV16	(AEC + Neutrophils Uninfected)	0.0955732	0.38824	0.546938	0.109673	44.0426	-0.87144
POLDIP2	AEC Alone RV16	(AEC + Th17 + Neutrophils Uninfected)	0.137761	0.216099	0.381094	0.109771	44.0624	-1.25499
POLDIP2	AEC Alone RV16	AEC Alone Uninfected	0.187392	0.0961709	0.201411	0.110232	44.155	-1.69997
POLDIP2	(AEC + Neutrophils Uninfected)	(AEC + Th17 + Neutrophils Uninfected)	0.0421879	0.702033	0.981844	0.109556	44.0189	-0.38508
POLDIP2	(AEC + Neutrophils Uninfected)	AEC Alone Uninfected	0.0918185	0.412379	0.784241	0.110956	44.2977	-0.82752
POLDIP2	(AEC + Th17 + Neutrophils Uninfected)	AEC Alone Uninfected	0.0496306	0.657669	0.884718	0.111245	44.3539	-0.446136
PLXND1	(AEC + Neutrophils RV16)	(AEC + Th17 + Neutrophils RV16)	0.229187	0.57143	0.942463	0.401929	44.003	-0.570219
PLXND1	(AEC + Neutrophils RV16)	AEC Alone RV16	-0.409375	0.315207	0.673673	0.402949	44.0102	1.01595
PLXND1	(AEC + Neutrophils RV16)	(AEC + Neutrophils Uninfected)	0.23999	0.556645	0.715762	0.405148	44.0256	-0.592352
PLXND1	(AEC + Neutrophils RV16)	(AEC + Th17 + Neutrophils Uninfected)	0.417746	0.309223	0.495389	0.406078	44.032	-1.02873
PLXND1	(AEC + Neutrophils RV16)	AEC Alone Uninfected	-0.0470289	0.907349	0.943227	0.401767	44.0018	0.117055
PLXND1	(AEC + Th17 + Neutrophils RV16)	AEC Alone RV16	-0.638562	0.119226	0.320745	0.40187	44.0025	1.58898
PLXND1	(AEC + Th17 + Neutrophils RV16)	(AEC + Neutrophils Uninfected)	0.010803	0.978746	0.987436	0.403195	44.0119	-0.0267934
PLXND1	(AEC + Th17 + Neutrophils RV16)	(AEC + Th17 + Neutrophils Uninfected)	0.188558	0.642868	0.754303	0.403844	44.0165	-0.466909
PLXND1	(AEC + Th17 + Neutrophils RV16)	AEC Alone Uninfected	-0.276216	0.496391	0.605191	0.402722	44.0086	0.685873
PLXND1	AEC Alone RV16	(AEC + Neutrophils Uninfected)	0.649365	0.11344	0.232296	0.402062	44.0039	-1.61509
PLXND1	AEC Alone RV16	(AEC + Th17 + Neutrophils Uninfected)	0.827121	0.045823	0.131219	0.402449	44.0067	-2.05522
PLXND1	AEC Alone RV16	AEC Alone Uninfected	0.362346	0.374967	0.526645	0.404268	44.0195	-0.896303
PLXND1	(AEC + Neutrophils Uninfected)	(AEC + Th17 + Neutrophils Uninfected)	0.177755	0.660212	0.977358	0.401602	44.0006	-0.442615
PLXND1	(AEC + Neutrophils Uninfected)	AEC Alone Uninfected	-0.287019	0.484525	0.820237	0.407121	44.0392	0.704997
PLXND1	(AEC + Th17 + Neutrophils Uninfected)	AEC Alone Uninfected	-0.464774	0.261097	0.632866	0.408261	44.047	1.13843
AK2	(AEC + Neutrophils RV16)	(AEC + Th17 + Neutrophils RV16)	-0.0401424	0.582503	0.947074	0.0724823	44.008	0.553823
AK2	(AEC + Neutrophils RV16)	AEC Alone RV16	0.253437	0.00111737	0.0533079	0.072664	44.0253	-3.48779
AK2	(AEC + Neutrophils RV16)	(AEC + Neutrophils Uninfected)	-0.0737576	0.318195	0.503116	0.0730557	44.0623	1.00961
AK2	(AEC + Neutrophils RV16)	(AEC + Th17 + Neutrophils Uninfected)	-0.109749	0.141035	0.296497	0.0732213	44.0777	1.49887
AK2	(AEC + Neutrophils RV16)	AEC Alone Uninfected	0.0314241	0.666616	0.770956	0.0724535	44.0052	-0.433713
AK2	(AEC + Th17 + Neutrophils RV16)	AEC Alone RV16	0.293579	0.000204	0.0076121	0.0724719	44.007	-4.05093
AK2	(AEC + Th17 + Neutrophils RV16)	(AEC + Neutrophils Uninfected)	-0.0336152	0.646119	0.747948	0.0727079	44.0295	0.462333
AK2	(AEC + Th17 + Neutrophils RV16)	(AEC + Th17 + Neutrophils Uninfected)	-0.0696071	0.344374	0.483071	0.0728235	44.0404	0.955833
AK2	(AEC + Th17 + Neutrophils RV16)	AEC Alone Uninfected	0.0715664	0.329793	0.43932	0.0726237	44.0215	-0.985442
AK2	AEC Alone RV16	(AEC + Neutrophils Uninfected)	-0.327194	4.73e-05	0.000669	0.0725061	44.0102	4.51264
AK2	AEC Alone RV16	(AEC + Th17 + Neutrophils Uninfected)	-0.363186	9.5e-06	0.00018	0.0725751	44.0168	5.00428
AK2	AEC Alone RV16	AEC Alone Uninfected	-0.222013	0.00391345	0.019827	0.0728989	44.0475	3.04549
AK2	(AEC + Neutrophils Uninfected)	(AEC + Th17 + Neutrophils Uninfected)	-0.0359919	0.621692	0.97193	0.0724243	44.0024	0.496959
AK2	(AEC + Neutrophils Uninfected)	AEC Alone Uninfected	0.105182	0.158952	0.543489	0.0734072	44.0949	-1.43285
AK2	(AEC + Th17 + Neutrophils Uninfected)	AEC Alone Uninfected	0.141174	0.0616178	0.350089	0.0736102	44.1136	-1.91785
CD38	(AEC + Neutrophils RV16)	(AEC + Th17 + Neutrophils RV16)	0.33268	0.212764	0.793674	0.263125	44.0039	-1.26434
CD38	(AEC + Neutrophils RV16)	AEC Alone RV16	-0.067446	0.799389	0.933658	0.263791	44.0132	0.25568
CD38	(AEC + Neutrophils RV16)	(AEC + Neutrophils Uninfected)	-3.13794	2.89e-15	4.88e-13	0.265228	44.0329	11.8311
CD38	(AEC + Neutrophils RV16)	(AEC + Th17 + Neutrophils Uninfected)	-3.01783	1.14e-14	1.95e-12	0.265835	44.0412	11.3523
CD38	(AEC + Neutrophils RV16)	AEC Alone Uninfected	-2.9498	1.73e-14	2.65e-12	0.263019	44.0024	11.2152
CD38	(AEC + Th17 + Neutrophils RV16)	AEC Alone RV16	-0.400126	0.135442	0.344507	0.263087	44.0033	1.52089
CD38	(AEC + Th17 + Neutrophils RV16)	(AEC + Neutrophils Uninfected)	-3.47062	7.6e-17	1.35e-14	0.263952	44.0154	13.1487
CD38	(AEC + Th17 + Neutrophils RV16)	(AEC + Th17 + Neutrophils Uninfected)	-3.35051	2.75e-16	4.66e-14	0.264376	44.0212	12.6733
CD38	(AEC + Th17 + Neutrophils RV16)	AEC Alone Uninfected	-3.28248	5.11e-16	8.44e-14	0.263643	44.0111	12.4505
CD38	AEC Alone RV16	(AEC + Neutrophils Uninfected)	-3.07049	4.68e-15	8.3e-13	0.263212	44.0051	11.6655
CD38	AEC Alone RV16	(AEC + Th17 + Neutrophils Uninfected)	-2.95039	1.81e-14	2.93e-12	0.263465	44.0086	11.1984
CD38	AEC Alone RV16	AEC Alone Uninfected	-2.88236	4.47e-14	7.91e-12	0.264653	44.025	10.8911
CD38	(AEC + Neutrophils Uninfected)	(AEC + Th17 + Neutrophils Uninfected)	0.120108	0.650035	0.974416	0.262912	44.0009	-0.456838
CD38	(AEC + Neutrophils Uninfected)	AEC Alone Uninfected	0.188137	0.483961	0.819833	0.266517	44.0504	-0.70591
CD38	(AEC + Th17 + Neutrophils Uninfected)	AEC Alone Uninfected	0.0680285	0.800263	0.940463	0.267261	44.0603	-0.25454
FKBP4	(AEC + Neutrophils RV16)	(AEC + Th17 + Neutrophils RV16)	-0.265886	0.0725656	0.654209	0.144528	44.0121	1.83968
FKBP4	(AEC + Neutrophils RV16)	AEC Alone RV16	-0.179536	0.221855	0.59418	0.144887	44.0365	1.23915
FKBP4	(AEC + Neutrophils RV16)	(AEC + Neutrophils Uninfected)	0.141636	0.336171	0.522533	0.14566	44.0886	-0.972371
FKBP4	(AEC + Neutrophils RV16)	(AEC + Th17 + Neutrophils Uninfected)	0.0751419	0.609321	0.757074	0.145987	44.1103	-0.514716
FKBP4	(AEC + Neutrophils RV16)	AEC Alone Uninfected	0.181428	0.215813	0.343827	0.144471	44.0082	-1.25581
FKBP4	(AEC + Th17 + Neutrophils RV16)	AEC Alone RV16	0.0863499	0.553205	0.75138	0.144508	44.0107	-0.597546
FKBP4	(AEC + Th17 + Neutrophils RV16)	(AEC + Neutrophils Uninfected)	0.407522	0.00734408	0.0232836	0.144973	44.0424	-2.81101
FKBP4	(AEC + Th17 + Neutrophils RV16)	(AEC + Th17 + Neutrophils Uninfected)	0.341028	0.0233924	0.0619014	0.145202	44.0578	-2.34865
FKBP4	(AEC + Th17 + Neutrophils RV16)	AEC Alone Uninfected	0.447313	0.00347253	0.0101271	0.144807	44.0311	-3.08903
FKBP4	AEC Alone RV16	(AEC + Neutrophils Uninfected)	0.321172	0.0315079	0.0928704	0.144575	44.0153	-2.22149
FKBP4	AEC Alone RV16	(AEC + Th17 + Neutrophils Uninfected)	0.254678	0.0853713	0.202446	0.144711	44.0246	-1.7599
FKBP4	AEC Alone RV16	AEC Alone Uninfected	0.360963	0.0168899	0.0576356	0.145351	44.0678	-2.4834
FKBP4	(AEC + Neutrophils Uninfected)	(AEC + Th17 + Neutrophils Uninfected)	-0.0664939	0.647467	0.973096	0.144413	44.0043	0.460441
FKBP4	(AEC + Neutrophils Uninfected)	AEC Alone Uninfected	0.0397919	0.786977	0.940593	0.146354	44.1345	-0.271887
FKBP4	(AEC + Th17 + Neutrophils Uninfected)	AEC Alone Uninfected	0.106286	0.472739	0.786339	0.146755	44.1607	-0.724239
KDM1A	(AEC + Neutrophils RV16)	(AEC + Th17 + Neutrophils RV16)	-0.144647	0.137232	0.722647	0.0955542	44.0132	1.51377
KDM1A	(AEC + Neutrophils RV16)	AEC Alone RV16	0.0408982	0.671493	0.882815	0.0957908	44.0392	-0.426954
KDM1A	(AEC + Neutrophils RV16)	(AEC + Neutrophils Uninfected)	0.319521	0.00182396	0.0124769	0.0963009	44.0947	-3.31794
KDM1A	(AEC + Neutrophils RV16)	(AEC + Th17 + Neutrophils Uninfected)	0.392531	0.000194	0.00221881	0.0965166	44.1179	-4.06698
KDM1A	(AEC + Neutrophils RV16)	AEC Alone Uninfected	0.47323	1.12e-05	0.000126	0.0955167	44.009	-4.95442
KDM1A	(AEC + Th17 + Neutrophils RV16)	AEC Alone RV16	0.185546	0.0585472	0.21099	0.0955407	44.0117	-1.94206
KDM1A	(AEC + Th17 + Neutrophils RV16)	(AEC + Neutrophils Uninfected)	0.464168	1.61e-05	0.000145	0.095848	44.0455	-4.84275
KDM1A	(AEC + Th17 + Neutrophils RV16)	(AEC + Th17 + Neutrophils Uninfected)	0.537178	1.32e-06	2.15e-05	0.0959985	44.0619	-5.59569
KDM1A	(AEC + Th17 + Neutrophils RV16)	AEC Alone Uninfected	0.617877	7.23e-08	1.06e-06	0.0957383	44.0335	-6.45381
KDM1A	AEC Alone RV16	(AEC + Neutrophils Uninfected)	0.278622	0.00557596	0.0262156	0.0955852	44.0166	-2.91491
KDM1A	AEC Alone RV16	(AEC + Th17 + Neutrophils Uninfected)	0.351632	0.000642	0.0054027	0.095675	44.0265	-3.67528
KDM1A	AEC Alone RV16	AEC Alone Uninfected	0.432332	4.93e-05	0.000773	0.0960967	44.0726	-4.49892
KDM1A	(AEC + Neutrophils Uninfected)	(AEC + Th17 + Neutrophils Uninfected)	0.07301	0.448547	0.95348	0.0954786	44.0048	-0.764674
KDM1A	(AEC + Neutrophils Uninfected)	AEC Alone Uninfected	0.153709	0.119292	0.479561	0.0967588	44.1437	-1.58858
KDM1A	(AEC + Th17 + Neutrophils Uninfected)	AEC Alone Uninfected	0.0806992	0.410023	0.747973	0.0970231	44.1717	-0.831753
RBM6	(AEC + Neutrophils RV16)	(AEC + Th17 + Neutrophils RV16)	-0.053625	0.716205	0.966933	0.146563	44.019	0.365883
RBM6	(AEC + Neutrophils RV16)	AEC Alone RV16	-0.226497	0.130319	0.488367	0.146921	44.0532	1.54162
RBM6	(AEC + Neutrophils RV16)	(AEC + Neutrophils Uninfected)	0.249957	0.0976205	0.226956	0.147694	44.1261	-1.6924
RBM6	(AEC + Neutrophils RV16)	(AEC + Th17 + Neutrophils Uninfected)	0.186263	0.214875	0.390574	0.14802	44.1566	-1.25836
RBM6	(AEC + Neutrophils RV16)	AEC Alone Uninfected	0.143002	0.33436	0.474538	0.146506	44.0135	-0.976078
RBM6	(AEC + Th17 + Neutrophils RV16)	AEC Alone RV16	-0.172872	0.244467	0.481274	0.146543	44.017	1.17967
RBM6	(AEC + Th17 + Neutrophils RV16)	(AEC + Neutrophils Uninfected)	0.303582	0.0448309	0.100377	0.147008	44.0615	-2.06507
RBM6	(AEC + Th17 + Neutrophils RV16)	(AEC + Th17 + Neutrophils Uninfected)	0.239888	0.110381	0.206799	0.147236	44.0831	-1.62928
RBM6	(AEC + Th17 + Neutrophils RV16)	AEC Alone Uninfected	0.196627	0.187429	0.281446	0.146842	44.0457	-1.33904
RBM6	AEC Alone RV16	(AEC + Neutrophils Uninfected)	0.476454	0.00221601	0.0131258	0.14661	44.0235	-3.2498
RBM6	AEC Alone RV16	(AEC + Th17 + Neutrophils Uninfected)	0.41276	0.00731088	0.0344921	0.146746	44.0365	-2.81275
RBM6	AEC Alone RV16	AEC Alone Uninfected	0.369499	0.0159326	0.0552426	0.147385	44.0971	-2.50704
RBM6	(AEC + Neutrophils Uninfected)	(AEC + Th17 + Neutrophils Uninfected)	-0.0636939	0.665744	0.978324	0.146449	44.008	0.434923
RBM6	(AEC + Neutrophils Uninfected)	AEC Alone Uninfected	-0.106955	0.474838	0.815656	0.148387	44.1906	0.720784
RBM6	(AEC + Th17 + Neutrophils Uninfected)	AEC Alone Uninfected	-0.0432611	0.772595	0.931728	0.148787	44.2273	0.290758
CAMKK1	(AEC + Neutrophils RV16)	(AEC + Th17 + Neutrophils RV16)	0.0311193	0.924353	0.993865	0.325866	44.0269	-0.0954972
CAMKK1	(AEC + Neutrophils RV16)	AEC Alone RV16	-0.211648	0.520388	0.805656	0.326649	44.0704	0.647936
CAMKK1	(AEC + Neutrophils RV16)	(AEC + Neutrophils Uninfected)	0.686717	0.0422673	0.124881	0.328337	44.1632	-2.0915
CAMKK1	(AEC + Neutrophils RV16)	(AEC + Th17 + Neutrophils Uninfected)	0.712207	0.0358741	0.113687	0.329051	44.2019	-2.16443
CAMKK1	(AEC + Neutrophils RV16)	AEC Alone Uninfected	0.26827	0.414626	0.552374	0.325742	44.0199	-0.823567
CAMKK1	(AEC + Th17 + Neutrophils RV16)	AEC Alone RV16	-0.242767	0.460175	0.688067	0.325821	44.0244	0.745093
CAMKK1	(AEC + Th17 + Neutrophils RV16)	(AEC + Neutrophils Uninfected)	0.655598	0.0510303	0.111474	0.326838	44.0809	-2.00588
CAMKK1	(AEC + Th17 + Neutrophils RV16)	(AEC + Th17 + Neutrophils Uninfected)	0.681088	0.0433011	0.100725	0.327336	44.1084	-2.0807
CAMKK1	(AEC + Th17 + Neutrophils RV16)	AEC Alone Uninfected	0.237151	0.471437	0.581264	0.326475	44.0608	-0.726398
CAMKK1	AEC Alone RV16	(AEC + Neutrophils Uninfected)	0.898365	0.00848054	0.0357398	0.325969	44.0326	-2.75599
CAMKK1	AEC Alone RV16	(AEC + Th17 + Neutrophils Uninfected)	0.923855	0.00695612	0.0332825	0.326266	44.0492	-2.8316
CAMKK1	AEC Alone RV16	AEC Alone Uninfected	0.479918	0.150099	0.276382	0.327662	44.1262	-1.46467
CAMKK1	(AEC + Neutrophils Uninfected)	(AEC + Th17 + Neutrophils Uninfected)	0.0254899	0.937958	0.995335	0.325616	44.0129	-0.0782822
CAMKK1	(AEC + Neutrophils Uninfected)	AEC Alone Uninfected	-0.418447	0.211222	0.608158	0.329853	44.2452	1.26859
CAMKK1	(AEC + Th17 + Neutrophils Uninfected)	AEC Alone Uninfected	-0.443937	0.186338	0.553732	0.330728	44.2919	1.3423
RECQL	(AEC + Neutrophils RV16)	(AEC + Th17 + Neutrophils RV16)	-0.0587359	0.682858	0.962199	0.14281	44.0096	0.411287
RECQL	(AEC + Neutrophils RV16)	AEC Alone RV16	-0.100764	0.48525	0.787257	0.143167	44.0299	0.703821
RECQL	(AEC + Neutrophils RV16)	(AEC + Neutrophils Uninfected)	0.67672	2.56e-05	0.000515	0.143935	44.073	-4.70156
RECQL	(AEC + Neutrophils RV16)	(AEC + Th17 + Neutrophils Uninfected)	0.794952	1.75e-06	5.22e-05	0.14426	44.0911	-5.51054
RECQL	(AEC + Neutrophils RV16)	AEC Alone Uninfected	0.586416	0.000171	0.00113953	0.142754	44.0064	-4.10789
RECQL	(AEC + Th17 + Neutrophils RV16)	AEC Alone RV16	-0.0420278	0.769887	0.88714	0.14279	44.0084	0.294333
RECQL	(AEC + Th17 + Neutrophils RV16)	(AEC + Neutrophils Uninfected)	0.735456	6.18e-06	6.77e-05	0.143253	44.0347	-5.13397
RECQL	(AEC + Th17 + Neutrophils RV16)	(AEC + Th17 + Neutrophils Uninfected)	0.853688	3.98e-07	8.01e-06	0.14348	44.0475	-5.94989
RECQL	(AEC + Th17 + Neutrophils RV16)	AEC Alone Uninfected	0.645152	4.79e-05	0.000253	0.143088	44.0254	-4.50879
RECQL	AEC Alone RV16	(AEC + Neutrophils Uninfected)	0.777484	2.21e-06	5.67e-05	0.142857	44.0123	-5.4424
RECQL	AEC Alone RV16	(AEC + Th17 + Neutrophils Uninfected)	0.895716	1.38e-07	5.16e-06	0.142992	44.02	-6.26409
RECQL	AEC Alone RV16	AEC Alone Uninfected	0.68718	1.95e-05	0.000369	0.143628	44.0558	-4.78445
RECQL	(AEC + Neutrophils Uninfected)	(AEC + Th17 + Neutrophils Uninfected)	0.118232	0.411827	0.94814	0.142696	44.0031	-0.828557
RECQL	(AEC + Neutrophils Uninfected)	AEC Alone Uninfected	-0.090304	0.535582	0.843786	0.144625	44.1112	0.624399
RECQL	(AEC + Th17 + Neutrophils Uninfected)	AEC Alone Uninfected	-0.208536	0.157504	0.518195	0.145024	44.133	1.43794
VPS50	(AEC + Neutrophils RV16)	(AEC + Th17 + Neutrophils RV16)	-0.0736594	0.497645	0.922139	0.10771	44.015	0.683865
VPS50	(AEC + Neutrophils RV16)	AEC Alone RV16	0.0745581	0.493499	0.791225	0.107976	44.0437	-0.690506
VPS50	(AEC + Neutrophils RV16)	(AEC + Neutrophils Uninfected)	-0.0390334	0.720868	0.835204	0.108549	44.1049	0.359593
VPS50	(AEC + Neutrophils RV16)	(AEC + Th17 + Neutrophils Uninfected)	-0.0746434	0.496228	0.669599	0.108791	44.1305	0.686118
VPS50	(AEC + Neutrophils RV16)	AEC Alone Uninfected	0.0482034	0.656564	0.763691	0.107668	44.0104	-0.447702
VPS50	(AEC + Th17 + Neutrophils RV16)	AEC Alone RV16	0.148217	0.175701	0.399589	0.107695	44.0133	-1.37627
VPS50	(AEC + Th17 + Neutrophils RV16)	(AEC + Neutrophils Uninfected)	0.034626	0.750111	0.828344	0.10804	44.0506	-0.320492
VPS50	(AEC + Th17 + Neutrophils RV16)	(AEC + Th17 + Neutrophils Uninfected)	-0.000984	0.992785	0.995796	0.108209	44.0688	0.00909372
VPS50	(AEC + Th17 + Neutrophils RV16)	AEC Alone Uninfected	0.121863	0.264917	0.370296	0.107917	44.0374	-1.12923
VPS50	AEC Alone RV16	(AEC + Neutrophils Uninfected)	-0.113591	0.297517	0.454675	0.107745	44.0188	1.05426
VPS50	AEC Alone RV16	(AEC + Th17 + Neutrophils Uninfected)	-0.149201	0.173496	0.327656	0.107846	44.0297	1.38347
VPS50	AEC Alone RV16	AEC Alone Uninfected	-0.0263547	0.808897	0.878262	0.108319	44.0806	0.243306
VPS50	(AEC + Neutrophils Uninfected)	(AEC + Th17 + Neutrophils Uninfected)	-0.03561	0.742313	0.984852	0.107626	44.0058	0.33087
VPS50	(AEC + Neutrophils Uninfected)	AEC Alone Uninfected	0.0872367	0.428064	0.792495	0.109063	44.159	-0.799877
VPS50	(AEC + Th17 + Neutrophils Uninfected)	AEC Alone Uninfected	0.122847	0.267363	0.637045	0.109359	44.1899	-1.12333
ARHGAP33	(AEC + Neutrophils RV16)	(AEC + Th17 + Neutrophils RV16)	-0.547757	0.103219	0.686204	0.329188	44.0486	1.66397
ARHGAP33	(AEC + Neutrophils RV16)	AEC Alone RV16	-0.440392	0.188808	0.559618	0.329944	44.1113	1.33475
ARHGAP33	(AEC + Neutrophils RV16)	(AEC + Neutrophils Uninfected)	0.362766	0.279849	0.46532	0.331577	44.2449	-1.09406
ARHGAP33	(AEC + Neutrophils RV16)	(AEC + Th17 + Neutrophils Uninfected)	-0.195884	0.558495	0.718452	0.332267	44.3008	0.589538
ARHGAP33	(AEC + Neutrophils RV16)	AEC Alone Uninfected	0.227037	0.493852	0.62551	0.329068	44.0386	-0.68994
ARHGAP33	(AEC + Th17 + Neutrophils RV16)	AEC Alone RV16	0.107364	0.745824	0.873178	0.329144	44.045	-0.326192
ARHGAP33	(AEC + Th17 + Neutrophils RV16)	(AEC + Neutrophils Uninfected)	0.910522	0.00842821	0.0261253	0.330127	44.1264	-2.75809
ARHGAP33	(AEC + Th17 + Neutrophils RV16)	(AEC + Th17 + Neutrophils Uninfected)	0.351872	0.29297	0.428881	0.330609	44.166	-1.06432
ARHGAP33	(AEC + Th17 + Neutrophils RV16)	AEC Alone Uninfected	0.774793	0.0233436	0.050822	0.329777	44.0974	-2.34945
ARHGAP33	AEC Alone RV16	(AEC + Neutrophils Uninfected)	0.803158	0.0188216	0.0638175	0.329287	44.0568	-2.43908
ARHGAP33	AEC Alone RV16	(AEC + Th17 + Neutrophils Uninfected)	0.244508	0.462088	0.627495	0.329574	44.0807	-0.741892
ARHGAP33	AEC Alone RV16	AEC Alone Uninfected	0.667429	0.0498101	0.126782	0.330924	44.1917	-2.01687
ARHGAP33	(AEC + Neutrophils Uninfected)	(AEC + Th17 + Neutrophils Uninfected)	-0.55865	0.096508	0.805719	0.328946	44.0284	1.6983
ARHGAP33	(AEC + Neutrophils Uninfected)	AEC Alone Uninfected	-0.135729	0.68557	0.905663	0.333043	44.3631	0.407542
ARHGAP33	(AEC + Th17 + Neutrophils Uninfected)	AEC Alone Uninfected	0.422921	0.211881	0.583135	0.333889	44.4305	-1.26665
NDUFAB1	(AEC + Neutrophils RV16)	(AEC + Th17 + Neutrophils RV16)	-0.20067	0.0769286	0.661136	0.11079	44.0042	1.81127
NDUFAB1	(AEC + Neutrophils RV16)	AEC Alone RV16	0.22253	0.0513027	0.334197	0.11107	44.0142	-2.00351
NDUFAB1	(AEC + Neutrophils RV16)	(AEC + Neutrophils Uninfected)	0.385612	0.0012365	0.00934279	0.111674	44.0354	-3.45301
NDUFAB1	(AEC + Neutrophils RV16)	(AEC + Th17 + Neutrophils Uninfected)	0.337976	0.00420136	0.0235456	0.11193	44.0443	-3.01953
NDUFAB1	(AEC + Neutrophils RV16)	AEC Alone Uninfected	0.444541	0.000229	0.0014363	0.110745	44.0026	-4.01408
NDUFAB1	(AEC + Th17 + Neutrophils RV16)	AEC Alone RV16	0.4232	0.000414	0.0117071	0.110774	44.0036	-3.8204
NDUFAB1	(AEC + Th17 + Neutrophils RV16)	(AEC + Neutrophils Uninfected)	0.586282	3.86e-06	4.62e-05	0.111138	44.0166	-5.27527
NDUFAB1	(AEC + Th17 + Neutrophils RV16)	(AEC + Th17 + Neutrophils Uninfected)	0.538646	1.64e-05	0.00017	0.111316	44.0229	-4.83888
NDUFAB1	(AEC + Th17 + Neutrophils RV16)	AEC Alone Uninfected	0.645211	6.36e-07	6.31e-06	0.111008	44.012	-5.8123
NDUFAB1	AEC Alone RV16	(AEC + Neutrophils Uninfected)	0.163082	0.14827	0.279579	0.110827	44.0055	-1.47151
NDUFAB1	AEC Alone RV16	(AEC + Th17 + Neutrophils Uninfected)	0.115445	0.303709	0.476267	0.110933	44.0093	-1.04068
NDUFAB1	AEC Alone RV16	AEC Alone Uninfected	0.222011	0.0525575	0.131704	0.111433	44.027	-1.99233
NDUFAB1	(AEC + Neutrophils Uninfected)	(AEC + Th17 + Neutrophils Uninfected)	-0.0476366	0.669063	0.978709	0.1107	44.001	0.430321
NDUFAB1	(AEC + Neutrophils Uninfected)	AEC Alone Uninfected	0.0589288	0.602123	0.872042	0.112217	44.0542	-0.525134
NDUFAB1	(AEC + Th17 + Neutrophils Uninfected)	AEC Alone Uninfected	0.106565	0.348804	0.704758	0.11253	44.0649	-0.946998
PDK4	(AEC + Neutrophils RV16)	(AEC + Th17 + Neutrophils RV16)	-0.396971	0.2412	0.81727	0.334146	44.0022	1.18802
PDK4	(AEC + Neutrophils RV16)	AEC Alone RV16	0.608418	0.0761559	0.392487	0.334995	44.0078	-1.8162
PDK4	(AEC + Neutrophils RV16)	(AEC + Neutrophils Uninfected)	0.361394	0.289147	0.473742	0.336827	44.0197	-1.07294
PDK4	(AEC + Neutrophils RV16)	(AEC + Th17 + Neutrophils Uninfected)	0.536237	0.119359	0.263794	0.337602	44.0247	-1.58837
PDK4	(AEC + Neutrophils RV16)	AEC Alone Uninfected	1.44698	8.43e-05	0.000641	0.334011	44.0013	-4.33214
PDK4	(AEC + Th17 + Neutrophils RV16)	AEC Alone RV16	1.00539	0.00432236	0.0461207	0.334097	44.0019	-3.00927
PDK4	(AEC + Th17 + Neutrophils RV16)	(AEC + Neutrophils Uninfected)	0.758365	0.02866	0.0700383	0.335201	44.0092	-2.26242
PDK4	(AEC + Th17 + Neutrophils RV16)	(AEC + Th17 + Neutrophils Uninfected)	0.933208	0.00797687	0.0264327	0.335741	44.0127	-2.77955
PDK4	(AEC + Th17 + Neutrophils RV16)	AEC Alone Uninfected	1.84395	1.78e-06	1.51e-05	0.334807	44.0066	-5.50751
PDK4	AEC Alone RV16	(AEC + Neutrophils Uninfected)	-0.247024	0.463817	0.615487	0.334257	44.003	0.739024
PDK4	AEC Alone RV16	(AEC + Th17 + Neutrophils Uninfected)	-0.0721804	0.830192	0.898296	0.33458	44.0051	0.215735
PDK4	AEC Alone RV16	AEC Alone Uninfected	0.838564	0.0164188	0.0564503	0.336094	44.015	-2.49503
PDK4	(AEC + Neutrophils Uninfected)	(AEC + Th17 + Neutrophils Uninfected)	0.174844	0.603128	0.96779	0.333874	44.0004	-0.523681
PDK4	(AEC + Neutrophils Uninfected)	AEC Alone Uninfected	1.08559	0.00249776	0.0671104	0.338471	44.0302	-3.20733
PDK4	(AEC + Th17 + Neutrophils Uninfected)	AEC Alone Uninfected	0.910744	0.010232	0.145955	0.33942	44.0362	-2.68324
SLC22A16	(AEC + Neutrophils RV16)	(AEC + Th17 + Neutrophils RV16)	-0.275866	0.473754	0.915142	0.381773	44.0008	0.722592
SLC22A16	(AEC + Neutrophils RV16)	AEC Alone RV16	0.79012	0.0449111	0.312442	0.382747	44.003	-2.06434
SLC22A16	(AEC + Neutrophils RV16)	(AEC + Neutrophils Uninfected)	0.716779	0.0692168	0.178622	0.384848	44.0077	-1.8625
SLC22A16	(AEC + Neutrophils RV16)	(AEC + Th17 + Neutrophils Uninfected)	0.740017	0.0615544	0.167316	0.385736	44.0097	-1.91846
SLC22A16	(AEC + Neutrophils RV16)	AEC Alone Uninfected	1.19394	0.0031131	0.0121976	0.381618	44.0005	-3.12863
SLC22A16	(AEC + Th17 + Neutrophils RV16)	AEC Alone RV16	1.06599	0.00770975	0.0636929	0.381717	44.0007	-2.79261
SLC22A16	(AEC + Th17 + Neutrophils RV16)	(AEC + Neutrophils Uninfected)	0.992645	0.0129048	0.0368902	0.382983	44.0036	-2.59188
SLC22A16	(AEC + Th17 + Neutrophils RV16)	(AEC + Th17 + Neutrophils Uninfected)	1.01588	0.0111897	0.0345629	0.383602	44.0049	-2.64827
SLC22A16	(AEC + Th17 + Neutrophils RV16)	AEC Alone Uninfected	1.46981	0.000388	0.00153341	0.382531	44.0025	-3.84232
SLC22A16	AEC Alone RV16	(AEC + Neutrophils Uninfected)	-0.0733416	0.848592	0.907355	0.3819	44.0011	0.192044
SLC22A16	AEC Alone RV16	(AEC + Th17 + Neutrophils Uninfected)	-0.0501029	0.89632	0.939016	0.38227	44.002	0.131067
SLC22A16	AEC Alone RV16	AEC Alone Uninfected	0.403821	0.298724	0.450062	0.384007	44.0058	-1.0516
SLC22A16	(AEC + Neutrophils Uninfected)	(AEC + Th17 + Neutrophils Uninfected)	0.0232387	0.951699	0.995335	0.381461	44.0001	-0.0609202
SLC22A16	(AEC + Neutrophils Uninfected)	AEC Alone Uninfected	0.477163	0.223814	0.62283	0.386733	44.0118	-1.23383
SLC22A16	(AEC + Th17 + Neutrophils Uninfected)	AEC Alone Uninfected	0.453924	0.248119	0.619385	0.387821	44.0142	-1.17045
ZMYND10	(AEC + Neutrophils RV16)	(AEC + Th17 + Neutrophils RV16)	-0.390056	0.138265	0.722647	0.258364	44.0002	1.50971
ZMYND10	(AEC + Neutrophils RV16)	AEC Alone RV16	0.237747	0.3637	0.710082	0.259025	44.0008	-0.917853
ZMYND10	(AEC + Neutrophils RV16)	(AEC + Neutrophils Uninfected)	0.78367	0.00432643	0.023598	0.260449	44.002	-3.00892
ZMYND10	(AEC + Neutrophils RV16)	(AEC + Th17 + Neutrophils Uninfected)	0.560458	0.0373489	0.117064	0.261051	44.0025	-2.14693
ZMYND10	(AEC + Neutrophils RV16)	AEC Alone Uninfected	0.93906	0.000722	0.00363257	0.258259	44.0001	-3.63611
ZMYND10	(AEC + Th17 + Neutrophils RV16)	AEC Alone RV16	0.627803	0.0192341	0.108275	0.258326	44.0002	-2.43027
ZMYND10	(AEC + Th17 + Neutrophils RV16)	(AEC + Neutrophils Uninfected)	1.17373	4.49e-05	0.000338	0.259184	44.0009	-4.52854
ZMYND10	(AEC + Th17 + Neutrophils RV16)	(AEC + Th17 + Neutrophils Uninfected)	0.950515	0.000669	0.00353743	0.259605	44.0013	-3.66139
ZMYND10	(AEC + Th17 + Neutrophils RV16)	AEC Alone Uninfected	1.32912	6.18e-06	4.36e-05	0.258878	44.0007	-5.13414
ZMYND10	AEC Alone RV16	(AEC + Neutrophils Uninfected)	0.545923	0.0403729	0.111328	0.258451	44.0003	-2.11229
ZMYND10	AEC Alone RV16	(AEC + Th17 + Neutrophils Uninfected)	0.322712	0.218839	0.383949	0.258702	44.0005	-1.24743
ZMYND10	AEC Alone RV16	AEC Alone Uninfected	0.701314	0.00983835	0.0389582	0.259879	44.0015	-2.69862
ZMYND10	(AEC + Neutrophils Uninfected)	(AEC + Th17 + Neutrophils Uninfected)	-0.223212	0.391922	0.944589	0.258153	44	0.864648
ZMYND10	(AEC + Neutrophils Uninfected)	AEC Alone Uninfected	0.155391	0.555743	0.852666	0.261726	44.0031	-0.593714
ZMYND10	(AEC + Th17 + Neutrophils Uninfected)	AEC Alone Uninfected	0.378602	0.156244	0.516842	0.262464	44.0037	-1.44249
ABCB5	(AEC + Neutrophils RV16)	(AEC + Th17 + Neutrophils RV16)	-0.116721	0.71642	0.966933	0.319264	44.0196	0.365593
ABCB5	(AEC + Neutrophils RV16)	AEC Alone RV16	0.39725	0.221086	0.593912	0.320043	44.0547	-1.24124
ABCB5	(AEC + Neutrophils RV16)	(AEC + Neutrophils Uninfected)	0.855049	0.0109146	0.0467927	0.321723	44.1293	-2.65772
ABCB5	(AEC + Neutrophils RV16)	(AEC + Th17 + Neutrophils Uninfected)	0.789208	0.0184231	0.0697781	0.322434	44.1605	-2.44766
ABCB5	(AEC + Neutrophils RV16)	AEC Alone Uninfected	0.720843	0.0289082	0.0730558	0.31914	44.0141	-2.2587
ABCB5	(AEC + Th17 + Neutrophils RV16)	AEC Alone RV16	0.513971	0.114528	0.313835	0.319219	44.0176	-1.61009
ABCB5	(AEC + Th17 + Neutrophils RV16)	(AEC + Neutrophils Uninfected)	0.97177	0.00403133	0.0141158	0.320231	44.0631	-3.03459
ABCB5	(AEC + Th17 + Neutrophils RV16)	(AEC + Th17 + Neutrophils Uninfected)	0.905928	0.00708345	0.02406	0.320727	44.0852	-2.82461
ABCB5	(AEC + Th17 + Neutrophils RV16)	AEC Alone Uninfected	0.837564	0.0120654	0.0292641	0.31987	44.0469	-2.61845
ABCB5	AEC Alone RV16	(AEC + Neutrophils Uninfected)	0.457799	0.15879	0.293448	0.319366	44.0242	-1.43346
ABCB5	AEC Alone RV16	(AEC + Th17 + Neutrophils Uninfected)	0.391958	0.226653	0.392249	0.319662	44.0376	-1.22616
ABCB5	AEC Alone RV16	AEC Alone Uninfected	0.323593	0.318992	0.470304	0.321051	44.0996	-1.00792
ABCB5	(AEC + Neutrophils Uninfected)	(AEC + Th17 + Neutrophils Uninfected)	-0.065841	0.837439	0.990832	0.319015	44.0084	0.206389
ABCB5	(AEC + Neutrophils Uninfected)	AEC Alone Uninfected	-0.134206	0.680004	0.904519	0.323231	44.1953	0.4152
ABCB5	(AEC + Th17 + Neutrophils Uninfected)	AEC Alone Uninfected	-0.0683646	0.833906	0.949769	0.324102	44.233	0.210936
ARX	(AEC + Neutrophils RV16)	(AEC + Th17 + Neutrophils RV16)	-0.653003	0.100116	0.685794	0.388778	44.0074	1.67963
ARX	(AEC + Neutrophils RV16)	AEC Alone RV16	0.178396	0.649408	0.873684	0.389753	44.0237	-0.457715
ARX	(AEC + Neutrophils RV16)	(AEC + Neutrophils Uninfected)	1.25668	0.00249927	0.015677	0.391857	44.0585	-3.20699
ARX	(AEC + Neutrophils RV16)	(AEC + Th17 + Neutrophils Uninfected)	0.831967	0.0398214	0.122721	0.392747	44.073	-2.11833
ARX	(AEC + Neutrophils RV16)	AEC Alone Uninfected	1.38493	0.000894	0.00433925	0.388623	44.0048	-3.56369
ARX	(AEC + Th17 + Neutrophils RV16)	AEC Alone RV16	0.831399	0.0380397	0.163884	0.388722	44.0065	-2.1388
ARX	(AEC + Th17 + Neutrophils RV16)	(AEC + Neutrophils Uninfected)	1.90969	1.35e-05	0.000126	0.389989	44.0276	-4.89676
ARX	(AEC + Th17 + Neutrophils RV16)	(AEC + Th17 + Neutrophils Uninfected)	1.48497	0.000438	0.00250613	0.39061	44.0379	-3.80167
ARX	(AEC + Th17 + Neutrophils RV16)	AEC Alone Uninfected	2.03793	4.47e-06	3.31e-05	0.389537	44.0201	-5.23168
ARX	AEC Alone RV16	(AEC + Neutrophils Uninfected)	1.07829	0.0081226	0.0348228	0.388906	44.0095	-2.77262
ARX	AEC Alone RV16	(AEC + Th17 + Neutrophils Uninfected)	0.653571	0.10025	0.226061	0.389276	44.0157	-1.67894
ARX	AEC Alone RV16	AEC Alone Uninfected	1.20653	0.00350457	0.0183682	0.391015	44.0446	-3.08564
ARX	(AEC + Neutrophils Uninfected)	(AEC + Th17 + Neutrophils Uninfected)	-0.424715	0.280205	0.91675	0.388466	44.0021	1.09332
ARX	(AEC + Neutrophils Uninfected)	AEC Alone Uninfected	0.128248	0.746183	0.92803	0.393745	44.0892	-0.325712
ARX	(AEC + Th17 + Neutrophils Uninfected)	AEC Alone Uninfected	0.552963	0.168363	0.530147	0.394835	44.1067	-1.40049
SLC25A13	(AEC + Neutrophils RV16)	(AEC + Th17 + Neutrophils RV16)	-0.0298343	0.847626	0.980674	0.154355	44.0233	0.193283
SLC25A13	(AEC + Neutrophils RV16)	AEC Alone RV16	-0.100406	0.519761	0.80564	0.154729	44.0629	0.648915
SLC25A13	(AEC + Neutrophils RV16)	(AEC + Neutrophils Uninfected)	0.0308719	0.843574	0.912459	0.155535	44.1472	-0.198489
SLC25A13	(AEC + Neutrophils RV16)	(AEC + Th17 + Neutrophils Uninfected)	0.264244	0.0970704	0.228474	0.155876	44.1824	-1.69522
SLC25A13	(AEC + Neutrophils RV16)	AEC Alone Uninfected	0.347461	0.0293677	0.0739159	0.154296	44.017	-2.25191
SLC25A13	(AEC + Th17 + Neutrophils RV16)	AEC Alone RV16	-0.0705718	0.649728	0.8166	0.154334	44.0211	0.457266
SLC25A13	(AEC + Th17 + Neutrophils RV16)	(AEC + Neutrophils Uninfected)	0.0607062	0.696867	0.787957	0.154819	44.0724	-0.39211
SLC25A13	(AEC + Th17 + Neutrophils RV16)	(AEC + Th17 + Neutrophils Uninfected)	0.294079	0.0644458	0.137	0.155057	44.0974	-1.89658
SLC25A13	(AEC + Th17 + Neutrophils RV16)	AEC Alone Uninfected	0.377295	0.0187923	0.0423697	0.154646	44.0541	-2.43973
SLC25A13	AEC Alone RV16	(AEC + Neutrophils Uninfected)	0.131278	0.399802	0.557528	0.154404	44.0285	-0.850222
SLC25A13	AEC Alone RV16	(AEC + Th17 + Neutrophils Uninfected)	0.36465	0.0227977	0.0796021	0.154546	44.0436	-2.35949
SLC25A13	AEC Alone RV16	AEC Alone Uninfected	0.447867	0.00602635	0.02739	0.155212	44.1136	-2.88551
SLC25A13	(AEC + Neutrophils Uninfected)	(AEC + Th17 + Neutrophils Uninfected)	0.233372	0.137406	0.838235	0.154236	44.0106	-1.51309
SLC25A13	(AEC + Neutrophils Uninfected)	AEC Alone Uninfected	0.316589	0.0488172	0.318843	0.156258	44.2217	-2.02606
SLC25A13	(AEC + Th17 + Neutrophils Uninfected)	AEC Alone Uninfected	0.0832165	0.597978	0.856644	0.156676	44.2642	-0.531138
ST7	(AEC + Neutrophils RV16)	(AEC + Th17 + Neutrophils RV16)	-0.0346682	0.680327	0.961623	0.0835845	44.0112	0.414768
ST7	(AEC + Neutrophils RV16)	AEC Alone RV16	0.0256157	0.76127	0.919019	0.0837924	44.0341	-0.305705
ST7	(AEC + Neutrophils RV16)	(AEC + Neutrophils Uninfected)	-0.0466549	0.582495	0.735024	0.0842406	44.0829	0.553829
ST7	(AEC + Neutrophils RV16)	(AEC + Th17 + Neutrophils Uninfected)	-0.0467411	0.582644	0.736184	0.0844302	44.1033	0.553606
ST7	(AEC + Neutrophils RV16)	AEC Alone Uninfected	-0.0239378	0.775837	0.854151	0.0835515	44.0075	0.286504
ST7	(AEC + Th17 + Neutrophils RV16)	AEC Alone RV16	0.0602839	0.474518	0.699673	0.0835726	44.0099	-0.721336
ST7	(AEC + Th17 + Neutrophils RV16)	(AEC + Neutrophils Uninfected)	-0.0119867	0.886969	0.924611	0.0838426	44.0396	0.142967
ST7	(AEC + Th17 + Neutrophils RV16)	(AEC + Th17 + Neutrophils Uninfected)	-0.0120729	0.886339	0.926746	0.0839749	44.0541	0.143768
ST7	(AEC + Th17 + Neutrophils RV16)	AEC Alone Uninfected	0.0107304	0.89863	0.930146	0.0837462	44.029	-0.12813
ST7	AEC Alone RV16	(AEC + Neutrophils Uninfected)	-0.0722706	0.392077	0.550728	0.0836117	44.0142	0.86436
ST7	AEC Alone RV16	(AEC + Th17 + Neutrophils Uninfected)	-0.0723568	0.391959	0.563647	0.0836906	44.0229	0.864574
ST7	AEC Alone RV16	AEC Alone Uninfected	-0.0495535	0.558541	0.690882	0.0840612	44.0635	0.589493
ST7	(AEC + Neutrophils Uninfected)	(AEC + Th17 + Neutrophils Uninfected)	-8.62e-05	0.999181	0.999556	0.083518	44.0038	0.00103191
ST7	(AEC + Neutrophils Uninfected)	AEC Alone Uninfected	0.0227171	0.789652	0.94144	0.084643	44.126	-0.268387
ST7	(AEC + Th17 + Neutrophils Uninfected)	AEC Alone Uninfected	0.0228033	0.789437	0.93626	0.0848752	44.1506	-0.268668
CDC27	(AEC + Neutrophils RV16)	(AEC + Th17 + Neutrophils RV16)	0.0806034	0.561636	0.939836	0.137819	44.0097	-0.584849
CDC27	(AEC + Neutrophils RV16)	AEC Alone RV16	-0.137996	0.323353	0.679434	0.138163	44.0303	0.998791
CDC27	(AEC + Neutrophils RV16)	(AEC + Neutrophils Uninfected)	-0.475723	0.00134123	0.00995723	0.138905	44.074	3.42482
CDC27	(AEC + Neutrophils RV16)	(AEC + Th17 + Neutrophils Uninfected)	-0.262169	0.0662866	0.176192	0.139218	44.0922	1.88315
CDC27	(AEC + Neutrophils RV16)	AEC Alone Uninfected	-0.370479	0.0100783	0.0315225	0.137765	44.0065	2.68922
CDC27	(AEC + Th17 + Neutrophils RV16)	AEC Alone RV16	-0.218599	0.119818	0.321339	0.137799	44.0086	1.58636
CDC27	(AEC + Th17 + Neutrophils RV16)	(AEC + Neutrophils Uninfected)	-0.556326	0.000222	0.00128125	0.138246	44.0352	4.02417
CDC27	(AEC + Th17 + Neutrophils RV16)	(AEC + Th17 + Neutrophils Uninfected)	-0.342773	0.0172214	0.048706	0.138465	44.0481	2.47552
CDC27	(AEC + Th17 + Neutrophils RV16)	AEC Alone Uninfected	-0.451083	0.00211262	0.00666518	0.138087	44.0257	3.26666
CDC27	AEC Alone RV16	(AEC + Neutrophils Uninfected)	-0.337727	0.0183456	0.0627757	0.137864	44.0124	2.44971
CDC27	AEC Alone RV16	(AEC + Th17 + Neutrophils Uninfected)	-0.124173	0.373102	0.544829	0.137995	44.0202	0.89984
CDC27	AEC Alone RV16	AEC Alone Uninfected	-0.232483	0.100571	0.20783	0.138608	44.0566	1.67727
CDC27	(AEC + Neutrophils Uninfected)	(AEC + Th17 + Neutrophils Uninfected)	0.213554	0.128123	0.830897	0.137709	44.0032	-1.55076
CDC27	(AEC + Neutrophils Uninfected)	AEC Alone Uninfected	0.105244	0.454822	0.807494	0.13957	44.1126	-0.754056
CDC27	(AEC + Th17 + Neutrophils Uninfected)	AEC Alone Uninfected	-0.10831	0.443119	0.76966	0.139955	44.1346	0.773894
CALCR	(AEC + Neutrophils RV16)	(AEC + Th17 + Neutrophils RV16)	-0.148267	0.608393	0.948504	0.287305	44.0259	0.516062
CALCR	(AEC + Neutrophils RV16)	AEC Alone RV16	0.164698	0.570313	0.832756	0.287997	44.0683	-0.571874
CALCR	(AEC + Neutrophils RV16)	(AEC + Neutrophils Uninfected)	0.133069	0.648009	0.784141	0.289489	44.1587	-0.459669
CALCR	(AEC + Neutrophils RV16)	(AEC + Th17 + Neutrophils Uninfected)	0.207834	0.477529	0.654092	0.29012	44.1965	-0.716374
CALCR	(AEC + Neutrophils RV16)	AEC Alone Uninfected	0.383016	0.189181	0.312607	0.287196	44.0191	-1.33364
CALCR	(AEC + Th17 + Neutrophils RV16)	AEC Alone RV16	0.312965	0.281878	0.522887	0.287266	44.0234	-1.08946
CALCR	(AEC + Th17 + Neutrophils RV16)	(AEC + Neutrophils Uninfected)	0.281337	0.334241	0.468914	0.288164	44.0785	-0.976306
CALCR	(AEC + Th17 + Neutrophils RV16)	(AEC + Th17 + Neutrophils Uninfected)	0.356102	0.223785	0.351969	0.288605	44.1053	-1.23387
CALCR	(AEC + Th17 + Neutrophils RV16)	AEC Alone Uninfected	0.531284	0.0716566	0.129521	0.287844	44.0589	-1.84574
CALCR	AEC Alone RV16	(AEC + Neutrophils Uninfected)	-0.0316289	0.912867	0.950278	0.287396	44.0314	0.110053
CALCR	AEC Alone RV16	(AEC + Th17 + Neutrophils Uninfected)	0.0431363	0.881484	0.9299	0.287659	44.0476	-0.149956
CALCR	AEC Alone RV16	AEC Alone Uninfected	0.218318	0.453839	0.600413	0.288892	44.1227	-0.755709
CALCR	(AEC + Neutrophils Uninfected)	(AEC + Th17 + Neutrophils Uninfected)	0.0747652	0.795747	0.988916	0.287084	44.0122	-0.260429
CALCR	(AEC + Neutrophils Uninfected)	AEC Alone Uninfected	0.249947	0.394736	0.773167	0.290828	44.2386	-0.859432
CALCR	(AEC + Th17 + Neutrophils Uninfected)	AEC Alone Uninfected	0.175182	0.551064	0.832581	0.291602	44.2842	-0.600758
HCCS	(AEC + Neutrophils RV16)	(AEC + Th17 + Neutrophils RV16)	0.0613754	0.296612	0.840502	0.0581063	44.014	-1.05626
HCCS	(AEC + Neutrophils RV16)	AEC Alone RV16	0.0073939	0.89957	0.965357	0.0582499	44.0414	-0.126934
HCCS	(AEC + Neutrophils RV16)	(AEC + Neutrophils Uninfected)	-0.0558324	0.345569	0.531659	0.0585595	44.0996	0.95343
HCCS	(AEC + Neutrophils RV16)	(AEC + Th17 + Neutrophils Uninfected)	-0.153475	0.0121654	0.0514582	0.0586904	44.1239	2.61499
HCCS	(AEC + Neutrophils RV16)	AEC Alone Uninfected	0.019904	0.733471	0.823171	0.0580835	44.0097	-0.342679
HCCS	(AEC + Th17 + Neutrophils RV16)	AEC Alone RV16	-0.0539815	0.357882	0.598658	0.0580981	44.0125	0.929144
HCCS	(AEC + Th17 + Neutrophils RV16)	(AEC + Neutrophils Uninfected)	-0.117208	0.0504752	0.110424	0.0582846	44.0479	2.01096
HCCS	(AEC + Th17 + Neutrophils RV16)	(AEC + Th17 + Neutrophils Uninfected)	-0.21485	0.000631	0.00337579	0.058376	44.0652	3.68046
HCCS	(AEC + Th17 + Neutrophils RV16)	AEC Alone Uninfected	-0.0414714	0.480008	0.589256	0.058218	44.0353	0.712347
HCCS	AEC Alone RV16	(AEC + Neutrophils Uninfected)	-0.0632263	0.282621	0.439078	0.0581251	44.0176	1.08776
HCCS	AEC Alone RV16	(AEC + Th17 + Neutrophils Uninfected)	-0.160869	0.00828354	0.037892	0.0581796	44.028	2.76503
HCCS	AEC Alone RV16	AEC Alone Uninfected	0.0125101	0.831469	0.894056	0.0584356	44.0764	-0.214084
HCCS	(AEC + Neutrophils Uninfected)	(AEC + Th17 + Neutrophils Uninfected)	-0.0976424	0.0997043	0.805719	0.0580604	44.0053	1.68174
HCCS	(AEC + Neutrophils Uninfected)	AEC Alone Uninfected	0.0757364	0.204727	0.600072	0.0588374	44.1511	-1.28722
HCCS	(AEC + Th17 + Neutrophils Uninfected)	AEC Alone Uninfected	0.173379	0.00522266	0.101091	0.0589978	44.1804	-2.93873
DVL2	(AEC + Neutrophils RV16)	(AEC + Th17 + Neutrophils RV16)	0.0330568	0.891395	0.989672	0.240708	44.039	-0.137332
DVL2	(AEC + Neutrophils RV16)	AEC Alone RV16	0.0582672	0.810287	0.936884	0.241272	44.0942	-0.2415
DVL2	(AEC + Neutrophils RV16)	(AEC + Neutrophils Uninfected)	0.229929	0.348179	0.534293	0.242488	44.2117	-0.948206
DVL2	(AEC + Neutrophils RV16)	(AEC + Th17 + Neutrophils Uninfected)	0.154139	0.529144	0.69591	0.243003	44.2608	-0.63431
DVL2	(AEC + Neutrophils RV16)	AEC Alone Uninfected	0.559118	0.0248223	0.0648779	0.240618	44.0302	-2.32367
DVL2	(AEC + Th17 + Neutrophils RV16)	AEC Alone RV16	0.0252104	0.917051	0.96312	0.240675	44.0358	-0.104749
DVL2	(AEC + Th17 + Neutrophils RV16)	(AEC + Neutrophils Uninfected)	0.196872	0.419159	0.553541	0.241408	44.1074	-0.815516
DVL2	(AEC + Th17 + Neutrophils RV16)	(AEC + Th17 + Neutrophils Uninfected)	0.121082	0.618985	0.734881	0.241767	44.1422	-0.500822
DVL2	(AEC + Th17 + Neutrophils RV16)	AEC Alone Uninfected	0.526061	0.0345223	0.0706055	0.241146	44.082	-2.1815
DVL2	AEC Alone RV16	(AEC + Neutrophils Uninfected)	0.171662	0.479646	0.627596	0.240781	44.0462	-0.712936
DVL2	AEC Alone RV16	(AEC + Th17 + Neutrophils Uninfected)	0.0958718	0.692687	0.806452	0.240996	44.0672	-0.397816
DVL2	AEC Alone RV16	AEC Alone Uninfected	0.500851	0.0443685	0.116662	0.242001	44.1649	-2.06962
DVL2	(AEC + Neutrophils Uninfected)	(AEC + Th17 + Neutrophils Uninfected)	-0.0757898	0.754175	0.984852	0.240527	44.0213	0.315099
DVL2	(AEC + Neutrophils Uninfected)	AEC Alone Uninfected	0.329189	0.183407	0.576867	0.243581	44.3156	-1.35146
DVL2	(AEC + Th17 + Neutrophils Uninfected)	AEC Alone Uninfected	0.404979	0.104308	0.4333	0.244211	44.3749	-1.65831
PRSS22	(AEC + Neutrophils RV16)	(AEC + Th17 + Neutrophils RV16)	0.345372	0.402015	0.893154	0.408141	44.0158	-0.846206
PRSS22	(AEC + Neutrophils RV16)	AEC Alone RV16	-0.961451	0.0233242	0.239931	0.409146	44.0457	2.3499
PRSS22	(AEC + Neutrophils RV16)	(AEC + Neutrophils Uninfected)	-0.335171	0.419517	0.602346	0.411312	44.1094	0.814883
PRSS22	(AEC + Neutrophils RV16)	(AEC + Th17 + Neutrophils Uninfected)	-0.559479	0.181615	0.350992	0.412227	44.1361	1.35721
PRSS22	(AEC + Neutrophils RV16)	AEC Alone Uninfected	-1.08556	0.0108381	0.0334282	0.407982	44.011	2.66079
PRSS22	(AEC + Th17 + Neutrophils RV16)	AEC Alone RV16	-1.30682	0.00253353	0.0341591	0.408084	44.0141	3.20234
PRSS22	(AEC + Th17 + Neutrophils RV16)	(AEC + Neutrophils Uninfected)	-0.680542	0.103545	0.192878	0.409389	44.0529	1.66234
PRSS22	(AEC + Th17 + Neutrophils RV16)	(AEC + Th17 + Neutrophils Uninfected)	-0.904851	0.0325826	0.0805287	0.410028	44.0718	2.2068
PRSS22	(AEC + Th17 + Neutrophils RV16)	AEC Alone Uninfected	-1.43093	0.00108026	0.003723	0.408923	44.0391	3.49926
PRSS22	AEC Alone RV16	(AEC + Neutrophils Uninfected)	0.62628	0.132192	0.258023	0.408273	44.0197	-1.53398
PRSS22	AEC Alone RV16	(AEC + Th17 + Neutrophils Uninfected)	0.401972	0.330663	0.504191	0.408654	44.0311	-0.983649
PRSS22	AEC Alone RV16	AEC Alone Uninfected	-0.124104	0.763796	0.846184	0.410445	44.0841	0.302364
PRSS22	(AEC + Neutrophils Uninfected)	(AEC + Th17 + Neutrophils Uninfected)	-0.224308	0.585088	0.966335	0.40782	44.0062	0.550018
PRSS22	(AEC + Neutrophils Uninfected)	AEC Alone Uninfected	-0.750384	0.0761956	0.394636	0.413256	44.1658	1.81579
PRSS22	(AEC + Th17 + Neutrophils Uninfected)	AEC Alone Uninfected	-0.526076	0.210887	0.58271	0.414378	44.1979	1.26955
UPF1	(AEC + Neutrophils RV16)	(AEC + Th17 + Neutrophils RV16)	-0.223512	0.13437	0.720815	0.146548	44.0038	1.52518
UPF1	(AEC + Neutrophils RV16)	AEC Alone RV16	-0.0885341	0.549864	0.822419	0.146919	44.0129	0.602606
UPF1	(AEC + Neutrophils RV16)	(AEC + Neutrophils Uninfected)	-0.159543	0.286004	0.471054	0.147719	44.0322	1.08004
UPF1	(AEC + Neutrophils RV16)	(AEC + Th17 + Neutrophils Uninfected)	-0.381139	0.0134847	0.0553862	0.148057	44.0403	2.57427
UPF1	(AEC + Neutrophils RV16)	AEC Alone Uninfected	-0.106661	0.4704	0.60429	0.146489	44.0023	0.728115
UPF1	(AEC + Th17 + Neutrophils RV16)	AEC Alone RV16	0.134978	0.361978	0.602892	0.146527	44.0033	-0.921183
UPF1	(AEC + Th17 + Neutrophils RV16)	(AEC + Neutrophils Uninfected)	0.0639692	0.665588	0.763308	0.147009	44.015	-0.435139
UPF1	(AEC + Th17 + Neutrophils RV16)	(AEC + Th17 + Neutrophils Uninfected)	-0.157627	0.290223	0.425865	0.147245	44.0208	1.07051
UPF1	(AEC + Th17 + Neutrophils RV16)	AEC Alone Uninfected	0.116851	0.430425	0.542313	0.146837	44.0109	-0.79579
UPF1	AEC Alone RV16	(AEC + Neutrophils Uninfected)	-0.0710085	0.630518	0.752929	0.146596	44.005	0.484381
UPF1	AEC Alone RV16	(AEC + Th17 + Neutrophils Uninfected)	-0.292605	0.0523628	0.144257	0.146737	44.0084	1.99407
UPF1	AEC Alone RV16	AEC Alone Uninfected	-0.0181266	0.902685	0.939022	0.147399	44.0245	0.122977
UPF1	(AEC + Neutrophils Uninfected)	(AEC + Th17 + Neutrophils Uninfected)	-0.221596	0.137345	0.838202	0.146429	44.0009	1.51334
UPF1	(AEC + Neutrophils Uninfected)	AEC Alone Uninfected	0.0528819	0.723348	0.920323	0.148437	44.0493	-0.356258
UPF1	(AEC + Th17 + Neutrophils Uninfected)	AEC Alone Uninfected	0.274478	0.0719183	0.371059	0.148852	44.059	-1.84397
SKAP2	(AEC + Neutrophils RV16)	(AEC + Th17 + Neutrophils RV16)	-0.0209652	0.898025	0.990257	0.16265	44.0243	0.128898
SKAP2	(AEC + Neutrophils RV16)	AEC Alone RV16	-0.0400545	0.807079	0.936077	0.163042	44.065	0.245669
SKAP2	(AEC + Neutrophils RV16)	(AEC + Neutrophils Uninfected)	0.545974	0.00175396	0.0121601	0.16389	44.1516	-3.33135
SKAP2	(AEC + Neutrophils RV16)	(AEC + Th17 + Neutrophils Uninfected)	0.680449	0.000152	0.00186802	0.164248	44.1878	-4.14281
SKAP2	(AEC + Neutrophils RV16)	AEC Alone Uninfected	0.587172	0.000776	0.00386736	0.162587	44.0178	-3.61143
SKAP2	(AEC + Th17 + Neutrophils RV16)	AEC Alone RV16	-0.0190893	0.907092	0.958603	0.162627	44.022	0.117381
SKAP2	(AEC + Th17 + Neutrophils RV16)	(AEC + Neutrophils Uninfected)	0.566939	0.00115824	0.00505732	0.163137	44.0747	-3.47522
SKAP2	(AEC + Th17 + Neutrophils RV16)	(AEC + Th17 + Neutrophils Uninfected)	0.701414	9.52e-05	0.000718	0.163388	44.1004	-4.29295
SKAP2	(AEC + Th17 + Neutrophils RV16)	AEC Alone Uninfected	0.608137	0.000541	0.00203129	0.162955	44.056	-3.73193
SKAP2	AEC Alone RV16	(AEC + Neutrophils Uninfected)	0.586028	0.000798	0.00605475	0.162701	44.0296	-3.60187
SKAP2	AEC Alone RV16	(AEC + Th17 + Neutrophils Uninfected)	0.720504	6.27e-05	0.00083	0.16285	44.0451	-4.42433
SKAP2	AEC Alone RV16	AEC Alone Uninfected	0.627226	0.000395	0.00371135	0.163551	44.1171	-3.83506
SKAP2	(AEC + Neutrophils Uninfected)	(AEC + Th17 + Neutrophils Uninfected)	0.134475	0.412464	0.94814	0.162524	44.0112	-0.827419
SKAP2	(AEC + Neutrophils Uninfected)	AEC Alone Uninfected	0.0411982	0.803579	0.944574	0.164651	44.2281	-0.250216
SKAP2	(AEC + Th17 + Neutrophils Uninfected)	AEC Alone Uninfected	-0.0932771	0.57492	0.844915	0.16509	44.2718	0.565008
SLC25A5	(AEC + Neutrophils RV16)	(AEC + Th17 + Neutrophils RV16)	-0.178295	0.0270238	0.546773	0.0779394	44.0019	2.28761
SLC25A5	(AEC + Neutrophils RV16)	AEC Alone RV16	0.0664981	0.399356	0.733149	0.0781378	44.0065	-0.851036
SLC25A5	(AEC + Neutrophils RV16)	(AEC + Neutrophils Uninfected)	0.212466	0.00969407	0.0427671	0.0785654	44.0165	-2.70432
SLC25A5	(AEC + Neutrophils RV16)	(AEC + Th17 + Neutrophils Uninfected)	0.179881	0.0272308	0.0928165	0.0787462	44.0207	-2.28432
SLC25A5	(AEC + Neutrophils RV16)	AEC Alone Uninfected	0.311809	0.000237	0.00147671	0.0779079	44.0011	-4.00228
SLC25A5	(AEC + Th17 + Neutrophils RV16)	AEC Alone RV16	0.244793	0.00300561	0.0377859	0.0779281	44.0016	-3.14127
SLC25A5	(AEC + Th17 + Neutrophils RV16)	(AEC + Neutrophils Uninfected)	0.390761	9.71e-06	9.63e-05	0.0781857	44.0077	-4.99786
SLC25A5	(AEC + Th17 + Neutrophils RV16)	(AEC + Th17 + Neutrophils Uninfected)	0.358176	3.88e-05	0.000346	0.0783119	44.0106	-4.57371
SLC25A5	(AEC + Th17 + Neutrophils RV16)	AEC Alone Uninfected	0.490104	1.33e-07	1.74e-06	0.0780938	44.0055	-6.27584
SLC25A5	AEC Alone RV16	(AEC + Neutrophils Uninfected)	0.145968	0.0678315	0.161762	0.0779654	44.0025	-1.87222
SLC25A5	AEC Alone RV16	(AEC + Th17 + Neutrophils Uninfected)	0.113383	0.153353	0.301939	0.0780407	44.0042	-1.45287
SLC25A5	AEC Alone RV16	AEC Alone Uninfected	0.245311	0.00310773	0.0167908	0.0783943	44.0125	-3.1292
SLC25A5	(AEC + Neutrophils Uninfected)	(AEC + Th17 + Neutrophils Uninfected)	-0.0325849	0.677675	0.979339	0.077876	44.0003	0.418421
SLC25A5	(AEC + Neutrophils Uninfected)	AEC Alone Uninfected	0.0993432	0.21491	0.612514	0.0789492	44.0253	-1.25832
SLC25A5	(AEC + Th17 + Neutrophils Uninfected)	AEC Alone Uninfected	0.131928	0.102739	0.430896	0.0791708	44.0303	-1.66637
MCUB	(AEC + Neutrophils RV16)	(AEC + Th17 + Neutrophils RV16)	0.179483	0.256262	0.824927	0.156042	44.0236	-1.15022
MCUB	(AEC + Neutrophils RV16)	AEC Alone RV16	-0.0184292	0.906747	0.967394	0.15642	44.0634	0.117819
MCUB	(AEC + Neutrophils RV16)	(AEC + Neutrophils Uninfected)	-1.2446	5.21e-10	4.56e-08	0.157234	44.1482	7.91562
MCUB	(AEC + Neutrophils RV16)	(AEC + Th17 + Neutrophils Uninfected)	-1.09496	1.33e-08	7.99e-07	0.157578	44.1836	6.94868
MCUB	(AEC + Neutrophils RV16)	AEC Alone Uninfected	-1.42199	1.07e-11	9.86e-10	0.155982	44.0172	9.11633
MCUB	(AEC + Th17 + Neutrophils RV16)	AEC Alone RV16	-0.197912	0.211286	0.442863	0.156021	44.0213	1.2685
MCUB	(AEC + Th17 + Neutrophils RV16)	(AEC + Neutrophils Uninfected)	-1.42409	1.11e-11	9.11e-10	0.156511	44.0729	9.09895
MCUB	(AEC + Th17 + Neutrophils RV16)	(AEC + Th17 + Neutrophils Uninfected)	-1.27444	2.58e-10	1.54e-08	0.156751	44.0981	8.13036
MCUB	(AEC + Th17 + Neutrophils RV16)	AEC Alone Uninfected	-1.60147	3.12e-13	2.83e-11	0.156336	44.0546	10.2438
MCUB	AEC Alone RV16	(AEC + Neutrophils Uninfected)	-1.22617	6.48e-10	4.78e-08	0.156092	44.0288	7.85548
MCUB	AEC Alone RV16	(AEC + Th17 + Neutrophils Uninfected)	-1.07653	1.65e-08	8.17e-07	0.156235	44.0439	6.89047
MCUB	AEC Alone RV16	AEC Alone Uninfected	-1.40356	1.81e-11	2.15e-09	0.156908	44.1144	8.94509
MCUB	(AEC + Neutrophils Uninfected)	(AEC + Th17 + Neutrophils Uninfected)	0.149643	0.342434	0.929876	0.155921	44.0108	-0.959731
MCUB	(AEC + Neutrophils Uninfected)	AEC Alone Uninfected	-0.177383	0.267529	0.669053	0.157965	44.2231	1.12292
MCUB	(AEC + Th17 + Neutrophils Uninfected)	AEC Alone Uninfected	-0.327025	0.0448375	0.30503	0.158387	44.2659	2.06472
POLR2J	(AEC + Neutrophils RV16)	(AEC + Th17 + Neutrophils RV16)	-0.0746683	0.579659	0.94633	0.13381	44.0164	0.558019
POLR2J	(AEC + Neutrophils RV16)	AEC Alone RV16	0.0224618	0.867781	0.955938	0.134138	44.0471	-0.167452
POLR2J	(AEC + Neutrophils RV16)	(AEC + Neutrophils Uninfected)	0.451392	0.00167587	0.0117334	0.134848	44.1126	-3.34742
POLR2J	(AEC + Neutrophils RV16)	(AEC + Th17 + Neutrophils Uninfected)	0.476147	0.00100542	0.00788081	0.135147	44.14	-3.52317
POLR2J	(AEC + Neutrophils RV16)	AEC Alone Uninfected	0.460957	0.00126163	0.00577471	0.133757	44.0115	-3.44622
POLR2J	(AEC + Th17 + Neutrophils RV16)	AEC Alone RV16	0.0971301	0.471691	0.697231	0.133791	44.0146	-0.725985
POLR2J	(AEC + Th17 + Neutrophils RV16)	(AEC + Neutrophils Uninfected)	0.52606	0.000306	0.00167976	0.134218	44.0545	-3.91945
POLR2J	(AEC + Th17 + Neutrophils RV16)	(AEC + Th17 + Neutrophils Uninfected)	0.550816	0.000176	0.00118992	0.134427	44.0739	-4.0975
POLR2J	(AEC + Th17 + Neutrophils RV16)	AEC Alone Uninfected	0.535625	0.000242	0.00102223	0.134065	44.0403	-3.99525
POLR2J	AEC Alone RV16	(AEC + Neutrophils Uninfected)	0.42893	0.00251805	0.0144436	0.133853	44.0204	-3.20449
POLR2J	AEC Alone RV16	(AEC + Th17 + Neutrophils Uninfected)	0.453686	0.00150031	0.0104649	0.133977	44.0321	-3.38628
POLR2J	AEC Alone RV16	AEC Alone Uninfected	0.438495	0.00215948	0.0129508	0.134564	44.0865	-3.25864
POLR2J	(AEC + Neutrophils Uninfected)	(AEC + Th17 + Neutrophils Uninfected)	0.0247558	0.853959	0.990832	0.133704	44.0065	-0.185153
POLR2J	(AEC + Neutrophils Uninfected)	AEC Alone Uninfected	0.0095653	0.944034	0.986863	0.135484	44.1704	-0.0706009
POLR2J	(AEC + Th17 + Neutrophils Uninfected)	AEC Alone Uninfected	-0.0151905	0.911475	0.97419	0.135852	44.2035	0.111817
DHX33	(AEC + Neutrophils RV16)	(AEC + Th17 + Neutrophils RV16)	0.647126	0.0151982	0.460743	0.256156	44.0225	-2.52629
DHX33	(AEC + Neutrophils RV16)	AEC Alone RV16	0.273084	0.293348	0.655537	0.256778	44.061	-1.0635
DHX33	(AEC + Neutrophils RV16)	(AEC + Neutrophils Uninfected)	-0.0153021	0.952994	0.975807	0.258117	44.1432	0.0592836
DHX33	(AEC + Neutrophils RV16)	(AEC + Th17 + Neutrophils Uninfected)	0.386935	0.141821	0.29759	0.258684	44.1775	-1.49578
DHX33	(AEC + Neutrophils RV16)	AEC Alone Uninfected	0.0749707	0.77106	0.850606	0.256058	44.0163	-0.292788
DHX33	(AEC + Th17 + Neutrophils RV16)	AEC Alone RV16	-0.374043	0.151277	0.367995	0.256121	44.0203	1.46041
DHX33	(AEC + Th17 + Neutrophils RV16)	(AEC + Neutrophils Uninfected)	-0.662429	0.0133478	0.0378659	0.256928	44.0703	2.57827
DHX33	(AEC + Th17 + Neutrophils RV16)	(AEC + Th17 + Neutrophils Uninfected)	-0.260192	0.317463	0.454937	0.257323	44.0946	1.01115
DHX33	(AEC + Th17 + Neutrophils RV16)	AEC Alone Uninfected	-0.572156	0.0309331	0.0644061	0.25664	44.0525	2.22941
DHX33	AEC Alone RV16	(AEC + Neutrophils Uninfected)	-0.288386	0.266491	0.421275	0.256238	44.0276	1.12546
DHX33	AEC Alone RV16	(AEC + Th17 + Neutrophils Uninfected)	0.113851	0.659281	0.78457	0.256474	44.0422	-0.44391
DHX33	AEC Alone RV16	AEC Alone Uninfected	-0.198113	0.445916	0.593744	0.257581	44.1105	0.769129
DHX33	(AEC + Neutrophils Uninfected)	(AEC + Th17 + Neutrophils Uninfected)	0.402237	0.12323	0.82947	0.255958	44.0101	-1.5715
DHX33	(AEC + Neutrophils Uninfected)	AEC Alone Uninfected	0.0902728	0.729407	0.922342	0.25932	44.2158	-0.348114
DHX33	(AEC + Th17 + Neutrophils Uninfected)	AEC Alone Uninfected	-0.311964	0.236602	0.607596	0.260014	44.2572	1.1998
THSD7A	(AEC + Neutrophils RV16)	(AEC + Th17 + Neutrophils RV16)	0.33087	0.558103	0.938805	0.560646	44.0062	-0.590158
THSD7A	(AEC + Neutrophils RV16)	AEC Alone RV16	0.530982	0.349963	0.70016	0.562057	44.0204	-0.944712
THSD7A	(AEC + Neutrophils RV16)	(AEC + Neutrophils Uninfected)	1.18068	0.0424869	0.125405	0.565099	44.0505	-2.08933
THSD7A	(AEC + Neutrophils RV16)	(AEC + Th17 + Neutrophils Uninfected)	1.26551	0.0305809	0.100863	0.566386	44.0631	-2.23435
THSD7A	(AEC + Neutrophils RV16)	AEC Alone Uninfected	1.49879	0.0104685	0.0324971	0.560422	44.004	-2.6744
THSD7A	(AEC + Th17 + Neutrophils RV16)	AEC Alone RV16	0.200112	0.722811	0.859444	0.560565	44.0054	-0.356982
THSD7A	(AEC + Th17 + Neutrophils RV16)	(AEC + Neutrophils Uninfected)	0.849808	0.137923	0.239862	0.562398	44.0238	-1.51104
THSD7A	(AEC + Th17 + Neutrophils RV16)	(AEC + Th17 + Neutrophils Uninfected)	0.934635	0.104177	0.197892	0.563296	44.0327	-1.65923
THSD7A	(AEC + Th17 + Neutrophils RV16)	AEC Alone Uninfected	1.16792	0.0434672	0.0856965	0.561744	44.0173	-2.0791
THSD7A	AEC Alone RV16	(AEC + Neutrophils Uninfected)	0.649696	0.252928	0.405822	0.560831	44.0081	-1.15845
THSD7A	AEC Alone RV16	(AEC + Th17 + Neutrophils Uninfected)	0.734523	0.197511	0.358399	0.561367	44.0135	-1.30846
THSD7A	AEC Alone RV16	AEC Alone Uninfected	0.967809	0.0931286	0.197158	0.563882	44.0385	-1.71633
THSD7A	(AEC + Neutrophils Uninfected)	(AEC + Th17 + Neutrophils Uninfected)	0.0848274	0.880333	0.992085	0.560195	44.0017	-0.151425
THSD7A	(AEC + Neutrophils Uninfected)	AEC Alone Uninfected	0.318113	0.578162	0.863138	0.56783	44.0771	-0.560226
THSD7A	(AEC + Th17 + Neutrophils Uninfected)	AEC Alone Uninfected	0.233285	0.68401	0.894549	0.569406	44.0923	-0.4097
LIG3	(AEC + Neutrophils RV16)	(AEC + Th17 + Neutrophils RV16)	-0.155593	0.404393	0.893482	0.184811	44.0033	0.841906
LIG3	(AEC + Neutrophils RV16)	AEC Alone RV16	-0.220325	0.240756	0.60977	0.185279	44.0114	1.18915
LIG3	(AEC + Neutrophils RV16)	(AEC + Neutrophils Uninfected)	-0.465402	0.0162867	0.0625782	0.186289	44.0286	2.49828
LIG3	(AEC + Neutrophils RV16)	(AEC + Th17 + Neutrophils Uninfected)	-0.677955	0.000732	0.00622567	0.186716	44.0358	3.63094
LIG3	(AEC + Neutrophils RV16)	AEC Alone Uninfected	-0.484208	0.0119889	0.0361831	0.184736	44.002	2.62108
LIG3	(AEC + Th17 + Neutrophils RV16)	AEC Alone RV16	-0.0647318	0.727777	0.862497	0.184784	44.0029	0.350311
LIG3	(AEC + Th17 + Neutrophils RV16)	(AEC + Neutrophils Uninfected)	-0.309809	0.101799	0.190337	0.185392	44.0133	1.6711
LIG3	(AEC + Th17 + Neutrophils RV16)	(AEC + Th17 + Neutrophils Uninfected)	-0.522362	0.0073056	0.0246864	0.18569	44.0184	2.81308
LIG3	(AEC + Th17 + Neutrophils RV16)	AEC Alone Uninfected	-0.328615	0.0828784	0.145583	0.185175	44.0096	1.77462
LIG3	AEC Alone RV16	(AEC + Neutrophils Uninfected)	-0.245077	0.191793	0.334363	0.184872	44.0044	1.32566
LIG3	AEC Alone RV16	(AEC + Th17 + Neutrophils Uninfected)	-0.45763	0.0173312	0.0649483	0.18505	44.0075	2.47301
LIG3	AEC Alone RV16	AEC Alone Uninfected	-0.263883	0.162766	0.292901	0.185885	44.0217	1.41961
LIG3	(AEC + Neutrophils Uninfected)	(AEC + Th17 + Neutrophils Uninfected)	-0.212553	0.25593	0.910331	0.184661	44.0007	1.15105
LIG3	(AEC + Neutrophils Uninfected)	AEC Alone Uninfected	-0.0188058	0.920435	0.978951	0.187196	44.0438	0.100461
LIG3	(AEC + Th17 + Neutrophils Uninfected)	AEC Alone Uninfected	0.193747	0.307653	0.673355	0.187719	44.0525	-1.03211
RPAP3	(AEC + Neutrophils RV16)	(AEC + Th17 + Neutrophils RV16)	-0.0106552	0.941774	0.994764	0.145051	44.0077	0.0734587
RPAP3	(AEC + Neutrophils RV16)	AEC Alone RV16	0.188179	0.202383	0.575612	0.145414	44.0247	-1.29409
RPAP3	(AEC + Neutrophils RV16)	(AEC + Neutrophils Uninfected)	-0.0320929	0.827262	0.903499	0.146199	44.0609	0.219516
RPAP3	(AEC + Neutrophils RV16)	(AEC + Th17 + Neutrophils Uninfected)	0.0461911	0.754073	0.858986	0.14653	44.076	-0.315233
RPAP3	(AEC + Neutrophils RV16)	AEC Alone Uninfected	0.347921	0.0207141	0.055958	0.144993	44.005	-2.39957
RPAP3	(AEC + Th17 + Neutrophils RV16)	AEC Alone RV16	0.198834	0.177331	0.401782	0.14503	44.0068	-1.37099
RPAP3	(AEC + Th17 + Neutrophils RV16)	(AEC + Neutrophils Uninfected)	-0.0214377	0.88354	0.922006	0.145502	44.0288	0.147336
RPAP3	(AEC + Th17 + Neutrophils RV16)	(AEC + Th17 + Neutrophils Uninfected)	0.0568463	0.698365	0.796015	0.145734	44.0395	-0.39007
RPAP3	(AEC + Th17 + Neutrophils RV16)	AEC Alone Uninfected	0.358576	0.0175754	0.0401364	0.145334	44.021	-2.46726
RPAP3	AEC Alone RV16	(AEC + Neutrophils Uninfected)	-0.220272	0.136144	0.262977	0.145098	44.01	1.51809
RPAP3	AEC Alone RV16	(AEC + Th17 + Neutrophils Uninfected)	-0.141988	0.333599	0.507265	0.145236	44.0164	0.977633
RPAP3	AEC Alone RV16	AEC Alone Uninfected	0.159742	0.279472	0.429702	0.145885	44.0465	-1.09499
RPAP3	(AEC + Neutrophils Uninfected)	(AEC + Th17 + Neutrophils Uninfected)	0.078284	0.591828	0.967428	0.144934	44.0023	-0.540134
RPAP3	(AEC + Neutrophils Uninfected)	AEC Alone Uninfected	0.380014	0.0130617	0.173168	0.146902	44.0929	-2.58685
RPAP3	(AEC + Th17 + Neutrophils Uninfected)	AEC Alone Uninfected	0.30173	0.0465124	0.308653	0.147309	44.1111	-2.04828
ACSM3	(AEC + Neutrophils RV16)	(AEC + Th17 + Neutrophils RV16)	0.162423	0.742633	0.970811	0.491532	44.0667	-0.330441
ACSM3	(AEC + Neutrophils RV16)	AEC Alone RV16	0.687647	0.16973	0.538569	0.492623	44.141	-1.39589
ACSM3	(AEC + Neutrophils RV16)	(AEC + Neutrophils Uninfected)	0.522017	0.297313	0.482397	0.494977	44.2994	-1.05463
ACSM3	(AEC + Neutrophils RV16)	(AEC + Th17 + Neutrophils Uninfected)	0.86888	0.0867064	0.212169	0.495973	44.3657	-1.75187
ACSM3	(AEC + Neutrophils RV16)	AEC Alone Uninfected	1.4087	0.00633472	0.0218979	0.491359	44.0548	-2.86694
ACSM3	(AEC + Th17 + Neutrophils RV16)	AEC Alone RV16	0.525225	0.291033	0.532386	0.49147	44.0624	-1.06868
ACSM3	(AEC + Th17 + Neutrophils RV16)	(AEC + Neutrophils Uninfected)	0.359594	0.469507	0.600964	0.492887	44.1589	-0.729567
ACSM3	(AEC + Th17 + Neutrophils RV16)	(AEC + Th17 + Neutrophils Uninfected)	0.706457	0.15938	0.273788	0.493582	44.2058	-1.43129
ACSM3	(AEC + Th17 + Neutrophils RV16)	AEC Alone Uninfected	1.24628	0.0150085	0.0350859	0.492381	44.1246	-2.53112
ACSM3	AEC Alone RV16	(AEC + Neutrophils Uninfected)	-0.16563	0.737814	0.832439	0.491675	44.0764	0.33687
ACSM3	AEC Alone RV16	(AEC + Th17 + Neutrophils Uninfected)	0.181232	0.714418	0.820929	0.492089	44.1047	-0.368292
ACSM3	AEC Alone RV16	AEC Alone Uninfected	0.721051	0.151489	0.278007	0.494035	44.2363	-1.45951
ACSM3	(AEC + Neutrophils Uninfected)	(AEC + Th17 + Neutrophils Uninfected)	0.346863	0.483797	0.957335	0.491183	44.0428	-0.706178
ACSM3	(AEC + Neutrophils Uninfected)	AEC Alone Uninfected	0.886681	0.0812953	0.406476	0.497091	44.4395	-1.78374
ACSM3	(AEC + Th17 + Neutrophils Uninfected)	AEC Alone Uninfected	0.539819	0.28451	0.653942	0.498311	44.5195	-1.0833
REXO5	(AEC + Neutrophils RV16)	(AEC + Th17 + Neutrophils RV16)	-0.198181	0.536723	0.931702	0.318283	44.0031	0.622658
REXO5	(AEC + Neutrophils RV16)	AEC Alone RV16	0.262791	0.41463	0.745287	0.319091	44.0106	-0.823561
REXO5	(AEC + Neutrophils RV16)	(AEC + Neutrophils Uninfected)	0.0100679	0.975108	0.987437	0.320831	44.0265	-0.0313807
REXO5	(AEC + Neutrophils RV16)	(AEC + Th17 + Neutrophils Uninfected)	0.298033	0.359076	0.547796	0.321568	44.0332	-0.926813
REXO5	(AEC + Neutrophils RV16)	AEC Alone Uninfected	0.819685	0.013417	0.0396412	0.318155	44.0019	-2.57637
REXO5	(AEC + Th17 + Neutrophils RV16)	AEC Alone RV16	0.460972	0.154561	0.372152	0.318237	44.0026	-1.44852
REXO5	(AEC + Th17 + Neutrophils RV16)	(AEC + Neutrophils Uninfected)	0.208249	0.517642	0.643103	0.319286	44.0124	-0.652235
REXO5	(AEC + Th17 + Neutrophils RV16)	(AEC + Th17 + Neutrophils Uninfected)	0.496214	0.127909	0.231059	0.319799	44.0171	-1.55164
REXO5	(AEC + Th17 + Neutrophils RV16)	AEC Alone Uninfected	1.01787	0.00261055	0.00796707	0.318911	44.0089	-3.19169
REXO5	AEC Alone RV16	(AEC + Neutrophils Uninfected)	-0.252723	0.431598	0.586422	0.318389	44.0041	0.793755
REXO5	AEC Alone RV16	(AEC + Th17 + Neutrophils Uninfected)	0.0352425	0.912449	0.947659	0.318695	44.0069	-0.110583
REXO5	AEC Alone RV16	AEC Alone Uninfected	0.556894	0.0889246	0.190562	0.320135	44.0202	-1.73956
REXO5	(AEC + Neutrophils Uninfected)	(AEC + Th17 + Neutrophils Uninfected)	0.287965	0.370143	0.937225	0.318025	44.0007	-0.90548
REXO5	(AEC + Neutrophils Uninfected)	AEC Alone Uninfected	0.809617	0.0157722	0.190424	0.322394	44.0406	-2.51127
REXO5	(AEC + Th17 + Neutrophils Uninfected)	AEC Alone Uninfected	0.521652	0.113769	0.450372	0.323296	44.0487	-1.61354
CIAPIN1	(AEC + Neutrophils RV16)	(AEC + Th17 + Neutrophils RV16)	0.253726	0.0331885	0.569402	0.115391	44.0284	-2.19883
CIAPIN1	(AEC + Neutrophils RV16)	AEC Alone RV16	0.105997	0.364447	0.710406	0.115667	44.0735	-0.916395
CIAPIN1	(AEC + Neutrophils RV16)	(AEC + Neutrophils Uninfected)	-0.253809	0.0343896	0.108039	0.116263	44.1696	2.18305
CIAPIN1	(AEC + Neutrophils RV16)	(AEC + Th17 + Neutrophils Uninfected)	0.0847357	0.470908	0.649024	0.116515	44.2098	-0.727248
CIAPIN1	(AEC + Neutrophils RV16)	AEC Alone Uninfected	-0.237252	0.0456564	0.104973	0.115347	44.0212	2.05685
CIAPIN1	(AEC + Th17 + Neutrophils RV16)	AEC Alone RV16	-0.147729	0.207103	0.437896	0.115375	44.0258	1.28042
CIAPIN1	(AEC + Th17 + Neutrophils RV16)	(AEC + Neutrophils Uninfected)	-0.507535	7.1e-05	0.000497	0.115734	44.0843	4.38535
CIAPIN1	(AEC + Th17 + Neutrophils RV16)	(AEC + Th17 + Neutrophils Uninfected)	-0.16899	0.15194	0.264054	0.11591	44.1128	1.45794
CIAPIN1	(AEC + Th17 + Neutrophils RV16)	AEC Alone Uninfected	-0.490978	0.00011	0.000517	0.115606	44.0635	4.24699
CIAPIN1	AEC Alone RV16	(AEC + Neutrophils Uninfected)	-0.359806	0.00321242	0.0173817	0.115427	44.0343	3.11717
CIAPIN1	AEC Alone RV16	(AEC + Th17 + Neutrophils Uninfected)	-0.0212614	0.854834	0.913833	0.115532	44.0515	0.18403
CIAPIN1	AEC Alone RV16	AEC Alone Uninfected	-0.343249	0.00495517	0.0236858	0.116025	44.1313	2.95841
CIAPIN1	(AEC + Neutrophils Uninfected)	(AEC + Th17 + Neutrophils Uninfected)	0.338545	0.00526736	0.523072	0.115303	44.0139	-2.93614
CIAPIN1	(AEC + Neutrophils Uninfected)	AEC Alone Uninfected	0.0165572	0.887914	0.971634	0.116798	44.2546	-0.141759
CIAPIN1	(AEC + Th17 + Neutrophils Uninfected)	AEC Alone Uninfected	-0.321987	0.00860707	0.132378	0.117107	44.3031	2.7495
SPPL2B	(AEC + Neutrophils RV16)	(AEC + Th17 + Neutrophils RV16)	-0.115982	0.634617	0.953953	0.242354	44.0199	0.478564
SPPL2B	(AEC + Neutrophils RV16)	AEC Alone RV16	-0.221476	0.366926	0.711859	0.242945	44.0554	0.911628
SPPL2B	(AEC + Neutrophils RV16)	(AEC + Neutrophils Uninfected)	0.279682	0.258297	0.441013	0.24422	44.1309	-1.1452
SPPL2B	(AEC + Neutrophils RV16)	(AEC + Th17 + Neutrophils Uninfected)	0.100361	0.68376	0.812296	0.244759	44.1624	-0.410039
SPPL2B	(AEC + Neutrophils RV16)	AEC Alone Uninfected	0.07411	0.761115	0.843386	0.242261	44.0143	-0.30591
SPPL2B	(AEC + Th17 + Neutrophils RV16)	AEC Alone RV16	-0.105494	0.665437	0.827488	0.242321	44.0179	0.435348
SPPL2B	(AEC + Th17 + Neutrophils RV16)	(AEC + Neutrophils Uninfected)	0.395664	0.110729	0.20298	0.243088	44.0639	-1.62766
SPPL2B	(AEC + Th17 + Neutrophils RV16)	(AEC + Th17 + Neutrophils Uninfected)	0.216343	0.37904	0.518243	0.243464	44.0863	-0.888601
SPPL2B	(AEC + Th17 + Neutrophils RV16)	AEC Alone Uninfected	0.190092	0.437892	0.549905	0.242814	44.0475	-0.782871
SPPL2B	AEC Alone RV16	(AEC + Neutrophils Uninfected)	0.501158	0.0446245	0.119855	0.242432	44.0246	-2.06721
SPPL2B	AEC Alone RV16	(AEC + Th17 + Neutrophils Uninfected)	0.321836	0.191576	0.351443	0.242656	44.0381	-1.32631
SPPL2B	AEC Alone RV16	AEC Alone Uninfected	0.295586	0.23164	0.376744	0.24371	44.1008	-1.21286
SPPL2B	(AEC + Neutrophils Uninfected)	(AEC + Th17 + Neutrophils Uninfected)	-0.179321	0.462935	0.95348	0.242165	44.0086	0.74049
SPPL2B	(AEC + Neutrophils Uninfected)	AEC Alone Uninfected	-0.205572	0.406638	0.780706	0.245364	44.1976	0.837824
SPPL2B	(AEC + Th17 + Neutrophils Uninfected)	AEC Alone Uninfected	-0.0262506	0.91551	0.975392	0.246024	44.2356	0.106699
ATOSB	(AEC + Neutrophils RV16)	(AEC + Th17 + Neutrophils RV16)	0.327479	0.302032	0.842475	0.313575	44.0056	-1.04434
ATOSB	(AEC + Neutrophils RV16)	AEC Alone RV16	-1.05008	0.00171269	0.0678015	0.314366	44.0184	3.34031
ATOSB	(AEC + Neutrophils RV16)	(AEC + Neutrophils Uninfected)	0.3565	0.265463	0.449638	0.31607	44.0457	-1.12791
ATOSB	(AEC + Neutrophils RV16)	(AEC + Th17 + Neutrophils Uninfected)	0.25478	0.425569	0.610622	0.316791	44.0571	-0.804254
ATOSB	(AEC + Neutrophils RV16)	AEC Alone Uninfected	-0.46161	0.147956	0.259419	0.31345	44.0035	1.47268
ATOSB	(AEC + Th17 + Neutrophils RV16)	AEC Alone RV16	-1.37756	6.93e-05	0.00400794	0.31353	44.0048	4.3937
ATOSB	(AEC + Th17 + Neutrophils RV16)	(AEC + Neutrophils Uninfected)	0.0290212	0.92691	0.95233	0.314557	44.0215	-0.0922605
ATOSB	(AEC + Th17 + Neutrophils RV16)	(AEC + Th17 + Neutrophils Uninfected)	-0.0726984	0.818582	0.880212	0.31506	44.0295	0.230745
ATOSB	(AEC + Th17 + Neutrophils RV16)	AEC Alone Uninfected	-0.789089	0.0157654	0.0365584	0.31419	44.0155	2.5115
ATOSB	AEC Alone RV16	(AEC + Neutrophils Uninfected)	1.40658	5.18e-05	0.00072	0.313679	44.0073	-4.48413
ATOSB	AEC Alone RV16	(AEC + Th17 + Neutrophils Uninfected)	1.30486	0.000147	0.00166928	0.313979	44.0121	-4.15588
ATOSB	AEC Alone RV16	AEC Alone Uninfected	0.588468	0.0687317	0.159556	0.315388	44.0348	-1.86585
ATOSB	(AEC + Neutrophils Uninfected)	(AEC + Th17 + Neutrophils Uninfected)	-0.10172	0.746986	0.984852	0.313322	44.0015	0.324648
ATOSB	(AEC + Neutrophils Uninfected)	AEC Alone Uninfected	-0.81811	0.0134268	0.175468	0.3176	44.0698	2.57591
ATOSB	(AEC + Th17 + Neutrophils Uninfected)	AEC Alone Uninfected	-0.71639	0.0295325	0.2525	0.318483	44.0835	2.24938
COPZ2	(AEC + Neutrophils RV16)	(AEC + Th17 + Neutrophils RV16)	-0.225093	0.255723	0.824209	0.19547	44.0271	1.15155
COPZ2	(AEC + Neutrophils RV16)	AEC Alone RV16	0.0282821	0.885889	0.961259	0.195939	44.0708	-0.144341
COPZ2	(AEC + Neutrophils RV16)	(AEC + Neutrophils Uninfected)	-0.0886793	0.654726	0.788415	0.196952	44.1641	0.450259
COPZ2	(AEC + Neutrophils RV16)	(AEC + Th17 + Neutrophils Uninfected)	-0.0847723	0.669654	0.802496	0.19738	44.203	0.429488
COPZ2	(AEC + Neutrophils RV16)	AEC Alone Uninfected	-0.342399	0.0866793	0.172929	0.195395	44.0201	1.75234
COPZ2	(AEC + Th17 + Neutrophils RV16)	AEC Alone RV16	0.253375	0.201588	0.431685	0.195443	44.0246	-1.29641
COPZ2	(AEC + Th17 + Neutrophils RV16)	(AEC + Neutrophils Uninfected)	0.136413	0.490207	0.618472	0.196053	44.0814	-0.695798
COPZ2	(AEC + Th17 + Neutrophils RV16)	(AEC + Th17 + Neutrophils Uninfected)	0.14032	0.478598	0.613739	0.196352	44.109	-0.714638
COPZ2	(AEC + Th17 + Neutrophils RV16)	AEC Alone Uninfected	-0.117306	0.552237	0.654932	0.195835	44.0612	0.599005
COPZ2	AEC Alone RV16	(AEC + Neutrophils Uninfected)	-0.116961	0.55279	0.689829	0.195531	44.0328	0.598172
COPZ2	AEC Alone RV16	(AEC + Th17 + Neutrophils Uninfected)	-0.113054	0.566433	0.713795	0.19571	44.0495	0.577664
COPZ2	AEC Alone RV16	AEC Alone Uninfected	-0.370681	0.0658918	0.154994	0.196547	44.1269	1.88597
COPZ2	(AEC + Neutrophils Uninfected)	(AEC + Th17 + Neutrophils Uninfected)	0.00390699	0.984131	0.998328	0.19532	44.013	-0.0200031
COPZ2	(AEC + Neutrophils Uninfected)	AEC Alone Uninfected	-0.25372	0.20641	0.602434	0.197861	44.2464	1.28231
COPZ2	(AEC + Th17 + Neutrophils Uninfected)	AEC Alone Uninfected	-0.257627	0.200796	0.571675	0.198385	44.2934	1.29862
PRKAR2B	(AEC + Neutrophils RV16)	(AEC + Th17 + Neutrophils RV16)	0.44644	0.179477	0.768149	0.327282	44.0067	-1.36408
PRKAR2B	(AEC + Neutrophils RV16)	AEC Alone RV16	1.04025	0.00276973	0.083922	0.328104	44.0217	-3.17049
PRKAR2B	(AEC + Neutrophils RV16)	(AEC + Neutrophils Uninfected)	-0.278918	0.402391	0.587907	0.329878	44.0536	0.845517
PRKAR2B	(AEC + Neutrophils RV16)	(AEC + Th17 + Neutrophils Uninfected)	0.258054	0.439272	0.622527	0.330628	44.067	-0.780496
PRKAR2B	(AEC + Neutrophils RV16)	AEC Alone Uninfected	0.60141	0.0727704	0.151093	0.327151	44.0043	-1.83832
PRKAR2B	(AEC + Th17 + Neutrophils RV16)	AEC Alone RV16	0.593813	0.0763995	0.248327	0.327235	44.0058	-1.81464
PRKAR2B	(AEC + Th17 + Neutrophils RV16)	(AEC + Neutrophils Uninfected)	-0.725357	0.0323937	0.0772358	0.328303	44.0253	2.20941
PRKAR2B	(AEC + Th17 + Neutrophils RV16)	(AEC + Th17 + Neutrophils Uninfected)	-0.188385	0.569625	0.695103	0.328827	44.0348	0.572902
PRKAR2B	(AEC + Th17 + Neutrophils RV16)	AEC Alone Uninfected	0.15497	0.638846	0.728614	0.327922	44.0184	-0.472582
PRKAR2B	AEC Alone RV16	(AEC + Neutrophils Uninfected)	-1.31917	0.000218	0.00222276	0.327389	44.0087	4.02936
PRKAR2B	AEC Alone RV16	(AEC + Th17 + Neutrophils Uninfected)	-0.782198	0.0213527	0.0759827	0.327702	44.0144	2.38692
PRKAR2B	AEC Alone RV16	AEC Alone Uninfected	-0.438843	0.189326	0.326739	0.329168	44.0409	1.33319
PRKAR2B	(AEC + Neutrophils Uninfected)	(AEC + Th17 + Neutrophils Uninfected)	0.536972	0.107714	0.817606	0.327019	44.0019	-1.64202
PRKAR2B	(AEC + Neutrophils Uninfected)	AEC Alone Uninfected	0.880327	0.0109709	0.15778	0.331471	44.0819	-2.65582
PRKAR2B	(AEC + Th17 + Neutrophils Uninfected)	AEC Alone Uninfected	0.343355	0.30724	0.673355	0.33239	44.098	-1.03299
MSL3	(AEC + Neutrophils RV16)	(AEC + Th17 + Neutrophils RV16)	-0.242387	0.0579898	0.639391	0.124526	44.0667	1.94648
MSL3	(AEC + Neutrophils RV16)	AEC Alone RV16	0.0297918	0.812434	0.937722	0.124802	44.141	-0.238711
MSL3	(AEC + Neutrophils RV16)	(AEC + Neutrophils Uninfected)	0.0230892	0.854754	0.918734	0.125399	44.2994	-0.184127
MSL3	(AEC + Neutrophils RV16)	(AEC + Th17 + Neutrophils Uninfected)	-0.00474236	0.970062	0.983126	0.125651	44.3657	0.0377423
MSL3	(AEC + Neutrophils RV16)	AEC Alone Uninfected	0.137873	0.274058	0.41135	0.124482	44.0548	-1.10757
MSL3	(AEC + Th17 + Neutrophils RV16)	AEC Alone RV16	0.272179	0.0341723	0.153163	0.12451	44.0624	-2.186
MSL3	(AEC + Th17 + Neutrophils RV16)	(AEC + Neutrophils Uninfected)	0.265477	0.0391276	0.0899344	0.124869	44.1589	-2.12604
MSL3	(AEC + Th17 + Neutrophils RV16)	(AEC + Th17 + Neutrophils Uninfected)	0.237645	0.0639044	0.13618	0.125045	44.2058	-1.90047
MSL3	(AEC + Th17 + Neutrophils RV16)	AEC Alone Uninfected	0.38026	0.00387924	0.0111086	0.124741	44.1246	-3.0484
MSL3	AEC Alone RV16	(AEC + Neutrophils Uninfected)	-0.00670254	0.957331	0.974816	0.124562	44.0764	0.0538088
MSL3	AEC Alone RV16	(AEC + Th17 + Neutrophils Uninfected)	-0.0345341	0.783066	0.867903	0.124667	44.1047	0.277011
MSL3	AEC Alone RV16	AEC Alone Uninfected	0.108081	0.392498	0.543624	0.12516	44.2363	-0.863542
MSL3	(AEC + Neutrophils Uninfected)	(AEC + Th17 + Neutrophils Uninfected)	-0.0278316	0.824057	0.990599	0.124438	44.0428	0.223659
MSL3	(AEC + Neutrophils Uninfected)	AEC Alone Uninfected	0.114783	0.366973	0.755064	0.125934	44.4395	-0.911456
MSL3	(AEC + Th17 + Neutrophils Uninfected)	AEC Alone Uninfected	0.142615	0.26466	0.635911	0.126243	44.5195	-1.12968
CREBBP	(AEC + Neutrophils RV16)	(AEC + Th17 + Neutrophils RV16)	0.0800265	0.72763	0.967794	0.228316	44.0304	-0.350507
CREBBP	(AEC + Neutrophils RV16)	AEC Alone RV16	-0.361855	0.121002	0.473854	0.228861	44.0777	1.58111
CREBBP	(AEC + Neutrophils RV16)	(AEC + Neutrophils Uninfected)	-0.148061	0.523134	0.688698	0.230035	44.1783	0.643644
CREBBP	(AEC + Neutrophils RV16)	(AEC + Th17 + Neutrophils Uninfected)	-0.326099	0.164204	0.328119	0.230532	44.2203	1.41455
CREBBP	(AEC + Neutrophils RV16)	AEC Alone Uninfected	-0.0596614	0.794996	0.868324	0.22823	44.0229	0.261409
CREBBP	(AEC + Th17 + Neutrophils RV16)	AEC Alone RV16	-0.441882	0.0593478	0.212456	0.228285	44.0277	1.93566
CREBBP	(AEC + Th17 + Neutrophils RV16)	(AEC + Neutrophils Uninfected)	-0.228087	0.324663	0.458968	0.228993	44.089	0.996047
CREBBP	(AEC + Th17 + Neutrophils RV16)	(AEC + Th17 + Neutrophils Uninfected)	-0.406125	0.0834942	0.166888	0.229339	44.1188	1.77085
CREBBP	(AEC + Th17 + Neutrophils RV16)	AEC Alone Uninfected	-0.139688	0.544546	0.647927	0.22874	44.0672	0.610684
CREBBP	AEC Alone RV16	(AEC + Neutrophils Uninfected)	0.213794	0.354326	0.514751	0.228388	44.0366	-0.936102
CREBBP	AEC Alone RV16	(AEC + Th17 + Neutrophils Uninfected)	0.0357563	0.876418	0.926589	0.228595	44.0546	-0.156418
CREBBP	AEC Alone RV16	AEC Alone Uninfected	0.302194	0.194844	0.333438	0.229565	44.1382	-1.31637
CREBBP	(AEC + Neutrophils Uninfected)	(AEC + Th17 + Neutrophils Uninfected)	-0.178038	0.439343	0.95348	0.228142	44.0153	0.780381
CREBBP	(AEC + Neutrophils Uninfected)	AEC Alone Uninfected	0.0883994	0.703897	0.913681	0.23109	44.2672	-0.382533
CREBBP	(AEC + Th17 + Neutrophils Uninfected)	AEC Alone Uninfected	0.266437	0.256339	0.627408	0.231698	44.3179	-1.14993
TSPOAP1	(AEC + Neutrophils RV16)	(AEC + Th17 + Neutrophils RV16)	-0.504903	0.140425	0.722647	0.336315	44.0013	1.50128
TSPOAP1	(AEC + Neutrophils RV16)	AEC Alone RV16	0.00190129	0.995526	0.998949	0.337172	44.0047	-0.00563894
TSPOAP1	(AEC + Neutrophils RV16)	(AEC + Neutrophils Uninfected)	0.658473	0.058519	0.158506	0.33902	44.0118	-1.94228
TSPOAP1	(AEC + Neutrophils RV16)	(AEC + Th17 + Neutrophils Uninfected)	0.617312	0.0760788	0.194462	0.339801	44.0148	-1.81668
TSPOAP1	(AEC + Neutrophils RV16)	AEC Alone Uninfected	0.959536	0.00655471	0.0225432	0.336179	44.0008	-2.85424
TSPOAP1	(AEC + Th17 + Neutrophils RV16)	AEC Alone RV16	0.506805	0.138918	0.349998	0.336266	44.0011	-1.50716
TSPOAP1	(AEC + Th17 + Neutrophils RV16)	(AEC + Neutrophils Uninfected)	1.16338	0.00125422	0.00541761	0.337379	44.0055	-3.44828
TSPOAP1	(AEC + Th17 + Neutrophils RV16)	(AEC + Th17 + Neutrophils Uninfected)	1.12222	0.00181075	0.00798606	0.337925	44.0076	-3.32091
TSPOAP1	(AEC + Th17 + Neutrophils RV16)	AEC Alone Uninfected	1.46444	8.07e-05	0.000394	0.336982	44.0039	-4.34575
TSPOAP1	AEC Alone RV16	(AEC + Neutrophils Uninfected)	0.656572	0.0573689	0.143342	0.336427	44.0018	-1.9516
TSPOAP1	AEC Alone RV16	(AEC + Th17 + Neutrophils Uninfected)	0.615411	0.0744128	0.183913	0.336753	44.003	-1.82749
TSPOAP1	AEC Alone RV16	AEC Alone Uninfected	0.957635	0.0069715	0.0304581	0.33828	44.009	-2.83089
TSPOAP1	(AEC + Neutrophils Uninfected)	(AEC + Th17 + Neutrophils Uninfected)	-0.0411608	0.903071	0.994044	0.336041	44.0002	0.122488
TSPOAP1	(AEC + Neutrophils Uninfected)	AEC Alone Uninfected	0.301063	0.38165	0.765409	0.340679	44.0181	-0.883717
TSPOAP1	(AEC + Th17 + Neutrophils Uninfected)	AEC Alone Uninfected	0.342224	0.321953	0.685404	0.341636	44.0217	-1.00172
PON1	(AEC + Neutrophils RV16)	(AEC + Th17 + Neutrophils RV16)	-0.179076	0.643527	0.955252	0.384301	44.0557	0.465978
PON1	(AEC + Neutrophils RV16)	AEC Alone RV16	-0.121419	0.754071	0.9159	0.385173	44.1234	0.315232
PON1	(AEC + Neutrophils RV16)	(AEC + Neutrophils Uninfected)	-0.172716	0.657603	0.7906	0.387052	44.2677	0.446235
PON1	(AEC + Neutrophils RV16)	(AEC + Th17 + Neutrophils Uninfected)	0.0556909	0.886475	0.937613	0.387847	44.328	-0.14359
PON1	(AEC + Neutrophils RV16)	AEC Alone Uninfected	-0.0168973	0.965115	0.979701	0.384163	44.045	0.0439848
PON1	(AEC + Th17 + Neutrophils RV16)	AEC Alone RV16	0.0576572	0.88141	0.945451	0.384251	44.0519	-0.150051
PON1	(AEC + Th17 + Neutrophils RV16)	(AEC + Neutrophils Uninfected)	0.00635994	0.986908	0.992643	0.385383	44.1397	-0.0165029
PON1	(AEC + Th17 + Neutrophils RV16)	(AEC + Th17 + Neutrophils Uninfected)	0.234767	0.546101	0.674156	0.385938	44.1824	-0.608303
PON1	(AEC + Th17 + Neutrophils RV16)	AEC Alone Uninfected	0.162179	0.675607	0.759375	0.384979	44.1084	-0.421266
PON1	AEC Alone RV16	(AEC + Neutrophils Uninfected)	-0.0512973	0.894451	0.937203	0.384415	44.0646	0.133442
PON1	AEC Alone RV16	(AEC + Th17 + Neutrophils Uninfected)	0.17711	0.647543	0.77502	0.384746	44.0904	-0.460329
PON1	AEC Alone RV16	AEC Alone Uninfected	0.104522	0.78798	0.863606	0.3863	44.2102	-0.270571
PON1	(AEC + Neutrophils Uninfected)	(AEC + Th17 + Neutrophils Uninfected)	0.228407	0.555038	0.964915	0.384023	44.034	-0.594775
PON1	(AEC + Neutrophils Uninfected)	AEC Alone Uninfected	0.155819	0.690467	0.908188	0.388739	44.3952	-0.400831
PON1	(AEC + Th17 + Neutrophils Uninfected)	AEC Alone Uninfected	-0.0725882	0.853088	0.954819	0.389714	44.468	0.18626
GCFC2	(AEC + Neutrophils RV16)	(AEC + Th17 + Neutrophils RV16)	-0.102068	0.56913	0.94191	0.17793	44.0188	0.573641
GCFC2	(AEC + Neutrophils RV16)	AEC Alone RV16	0.173206	0.33681	0.691177	0.178364	44.0528	-0.971081
GCFC2	(AEC + Neutrophils RV16)	(AEC + Neutrophils Uninfected)	0.0846457	0.639193	0.776812	0.179302	44.1253	-0.472084
GCFC2	(AEC + Neutrophils RV16)	(AEC + Th17 + Neutrophils Uninfected)	0.382416	0.0389481	0.120855	0.179699	44.1556	-2.12809
GCFC2	(AEC + Neutrophils RV16)	AEC Alone Uninfected	0.55614	0.00312821	0.0122471	0.177861	44.0134	-3.12683
GCFC2	(AEC + Th17 + Neutrophils RV16)	AEC Alone RV16	0.275274	0.128949	0.334351	0.177905	44.0169	-1.54731
GCFC2	(AEC + Th17 + Neutrophils RV16)	(AEC + Neutrophils Uninfected)	0.186713	0.301178	0.433102	0.17847	44.061	-1.04619
GCFC2	(AEC + Th17 + Neutrophils RV16)	(AEC + Th17 + Neutrophils Uninfected)	0.484483	0.0095378	0.0304592	0.178746	44.0825	-2.71045
GCFC2	(AEC + Th17 + Neutrophils RV16)	AEC Alone Uninfected	0.658207	0.00061	0.00226076	0.178268	44.0453	-3.69224
GCFC2	AEC Alone RV16	(AEC + Neutrophils Uninfected)	-0.0885605	0.621264	0.745407	0.177986	44.0233	0.497569
GCFC2	AEC Alone RV16	(AEC + Th17 + Neutrophils Uninfected)	0.209209	0.246573	0.414904	0.178152	44.0362	-1.17433
GCFC2	AEC Alone RV16	AEC Alone Uninfected	0.382934	0.0379113	0.103508	0.178927	44.0964	-2.14017
GCFC2	(AEC + Neutrophils Uninfected)	(AEC + Th17 + Neutrophils Uninfected)	0.29777	0.101059	0.807742	0.17779	44.0079	-1.67484
GCFC2	(AEC + Neutrophils Uninfected)	AEC Alone Uninfected	0.471494	0.0120891	0.165543	0.180144	44.1893	-2.61731
GCFC2	(AEC + Th17 + Neutrophils Uninfected)	AEC Alone Uninfected	0.173724	0.341397	0.699476	0.18063	44.2259	-0.961765
WDR54	(AEC + Neutrophils RV16)	(AEC + Th17 + Neutrophils RV16)	-0.431548	0.103484	0.687046	0.259549	44.001	1.66269
WDR54	(AEC + Neutrophils RV16)	AEC Alone RV16	0.310539	0.239102	0.607558	0.260211	44.0036	-1.19341
WDR54	(AEC + Neutrophils RV16)	(AEC + Neutrophils Uninfected)	1.12229	9.65e-05	0.00139724	0.261638	44.0091	-4.28945
WDR54	(AEC + Neutrophils RV16)	(AEC + Th17 + Neutrophils Uninfected)	0.846516	0.00235713	0.0150325	0.262242	44.0114	-3.228
WDR54	(AEC + Neutrophils RV16)	AEC Alone Uninfected	1.14437	6.56e-05	0.000526	0.259444	44.0006	-4.41087
WDR54	(AEC + Th17 + Neutrophils RV16)	AEC Alone RV16	0.742088	0.00646302	0.0583043	0.259511	44.0009	-2.85956
WDR54	(AEC + Th17 + Neutrophils RV16)	(AEC + Neutrophils Uninfected)	1.55383	3.76e-07	6.83e-06	0.260371	44.0042	-5.96777
WDR54	(AEC + Th17 + Neutrophils RV16)	(AEC + Th17 + Neutrophils Uninfected)	1.27806	1.34e-05	0.000144	0.260792	44.0058	-4.9007
WDR54	(AEC + Th17 + Neutrophils RV16)	AEC Alone Uninfected	1.57592	2.76e-07	3.16e-06	0.260064	44.003	-6.05974
WDR54	AEC Alone RV16	(AEC + Neutrophils Uninfected)	0.811747	0.00313167	0.0170563	0.259636	44.0013	-3.12648
WDR54	AEC Alone RV16	(AEC + Th17 + Neutrophils Uninfected)	0.535977	0.0451093	0.129654	0.259887	44.0023	-2.06235
WDR54	AEC Alone RV16	AEC Alone Uninfected	0.833834	0.00259418	0.0147258	0.261067	44.0069	-3.19394
WDR54	(AEC + Neutrophils Uninfected)	(AEC + Th17 + Neutrophils Uninfected)	-0.27577	0.293419	0.91675	0.259337	44.0002	1.06336
WDR54	(AEC + Neutrophils Uninfected)	AEC Alone Uninfected	0.0220869	0.933432	0.984074	0.262919	44.014	-0.0840063
WDR54	(AEC + Th17 + Neutrophils Uninfected)	AEC Alone Uninfected	0.297857	0.26472	0.635951	0.263659	44.0168	-1.1297
CROT	(AEC + Neutrophils RV16)	(AEC + Th17 + Neutrophils RV16)	0.0599802	0.633915	0.95367	0.125073	44.0104	-0.47956
CROT	(AEC + Neutrophils RV16)	AEC Alone RV16	0.406295	0.00227555	0.0773201	0.125385	44.0321	-3.24038
CROT	(AEC + Neutrophils RV16)	(AEC + Neutrophils Uninfected)	0.0912765	0.472836	0.647962	0.126057	44.0782	-0.72409
CROT	(AEC + Neutrophils RV16)	(AEC + Th17 + Neutrophils Uninfected)	0.299963	0.0220034	0.0798245	0.126341	44.0975	-2.37423
CROT	(AEC + Neutrophils RV16)	AEC Alone Uninfected	0.766074	2.19e-07	5.23e-06	0.125024	44.007	-6.12742
CROT	(AEC + Th17 + Neutrophils RV16)	AEC Alone RV16	0.346315	0.00819335	0.0655341	0.125055	44.0092	-2.76929
CROT	(AEC + Th17 + Neutrophils RV16)	(AEC + Neutrophils Uninfected)	0.0312963	0.804171	0.867446	0.12546	44.0373	-0.249452
CROT	(AEC + Th17 + Neutrophils RV16)	(AEC + Th17 + Neutrophils Uninfected)	0.239982	0.0626842	0.134137	0.125659	44.051	-1.9098
CROT	(AEC + Th17 + Neutrophils RV16)	AEC Alone Uninfected	0.706093	1.16e-06	1.05e-05	0.125316	44.0273	-5.63451
CROT	AEC Alone RV16	(AEC + Neutrophils Uninfected)	-0.315019	0.01552	0.0555463	0.125114	44.0133	2.51785
CROT	AEC Alone RV16	(AEC + Th17 + Neutrophils Uninfected)	-0.106333	0.400429	0.572179	0.125232	44.0215	0.849082
CROT	AEC Alone RV16	AEC Alone Uninfected	0.359778	0.00644881	0.0287139	0.125788	44.0599	-2.8602
CROT	(AEC + Neutrophils Uninfected)	(AEC + Th17 + Neutrophils Uninfected)	0.208686	0.102051	0.810352	0.124974	44.0035	-1.66984
CROT	(AEC + Neutrophils Uninfected)	AEC Alone Uninfected	0.674797	3.22e-06	0.000676	0.12666	44.119	-5.32763
CROT	(AEC + Th17 + Neutrophils Uninfected)	AEC Alone Uninfected	0.466111	0.000651	0.0279907	0.127008	44.1423	-3.66993
ABCB4	(AEC + Neutrophils RV16)	(AEC + Th17 + Neutrophils RV16)	-0.420684	0.326581	0.856678	0.424049	44.0667	0.992067
ABCB4	(AEC + Neutrophils RV16)	AEC Alone RV16	-0.168752	0.693227	0.892081	0.42499	44.141	0.397073
ABCB4	(AEC + Neutrophils RV16)	(AEC + Neutrophils Uninfected)	0.161226	0.70756	0.826042	0.42702	44.2994	-0.37756
ABCB4	(AEC + Neutrophils RV16)	(AEC + Th17 + Neutrophils Uninfected)	0.291537	0.499189	0.671708	0.427879	44.3657	-0.681354
ABCB4	(AEC + Neutrophils RV16)	AEC Alone Uninfected	0.193025	0.651089	0.759226	0.423899	44.0548	-0.455357
ABCB4	(AEC + Th17 + Neutrophils RV16)	AEC Alone RV16	0.251932	0.555425	0.752618	0.423995	44.0624	-0.594188
ABCB4	(AEC + Th17 + Neutrophils RV16)	(AEC + Neutrophils Uninfected)	0.58191	0.178078	0.291061	0.425217	44.1589	-1.3685
ABCB4	(AEC + Th17 + Neutrophils RV16)	(AEC + Th17 + Neutrophils Uninfected)	0.712222	0.10147	0.194061	0.425817	44.2058	-1.6726
ABCB4	(AEC + Th17 + Neutrophils RV16)	AEC Alone Uninfected	0.61371	0.155588	0.24281	0.424781	44.1246	-1.44477
ABCB4	AEC Alone RV16	(AEC + Neutrophils Uninfected)	0.329978	0.440764	0.593627	0.424172	44.0764	-0.777935
ABCB4	AEC Alone RV16	(AEC + Th17 + Neutrophils Uninfected)	0.460289	0.284152	0.456761	0.424529	44.1047	-1.08423
ABCB4	AEC Alone RV16	AEC Alone Uninfected	0.361777	0.400547	0.551641	0.426208	44.2363	-0.848829
ABCB4	(AEC + Neutrophils Uninfected)	(AEC + Th17 + Neutrophils Uninfected)	0.130311	0.759897	0.984852	0.423748	44.0428	-0.307521
ABCB4	(AEC + Neutrophils Uninfected)	AEC Alone Uninfected	0.0317993	0.941223	0.98644	0.428844	44.4395	-0.0741513
ABCB4	(AEC + Th17 + Neutrophils Uninfected)	AEC Alone Uninfected	-0.0985119	0.8198	0.946388	0.429897	44.5195	0.229152
KMT2E	(AEC + Neutrophils RV16)	(AEC + Th17 + Neutrophils RV16)	-0.108708	0.483483	0.918916	0.153828	44.038	0.706689
KMT2E	(AEC + Neutrophils RV16)	AEC Alone RV16	-0.288106	0.0683419	0.375792	0.154189	44.0923	1.86853
KMT2E	(AEC + Neutrophils RV16)	(AEC + Neutrophils Uninfected)	-0.0997134	0.52326	0.68878	0.154968	44.208	0.643445
KMT2E	(AEC + Neutrophils RV16)	(AEC + Th17 + Neutrophils Uninfected)	-0.0318175	0.838605	0.91154	0.155298	44.2564	0.204881
KMT2E	(AEC + Neutrophils RV16)	AEC Alone Uninfected	-0.0030828	0.984096	0.99035	0.153771	44.0294	0.020048
KMT2E	(AEC + Th17 + Neutrophils RV16)	AEC Alone RV16	-0.179398	0.249739	0.486643	0.153807	44.0349	1.16638
KMT2E	(AEC + Th17 + Neutrophils RV16)	(AEC + Neutrophils Uninfected)	0.00899497	0.95377	0.971058	0.154276	44.1054	-0.0583042
KMT2E	(AEC + Th17 + Neutrophils RV16)	(AEC + Th17 + Neutrophils Uninfected)	0.0768909	0.621197	0.736657	0.154506	44.1397	-0.497656
KMT2E	(AEC + Th17 + Neutrophils RV16)	AEC Alone Uninfected	0.105626	0.496683	0.605448	0.154109	44.0803	-0.685396
KMT2E	AEC Alone RV16	(AEC + Neutrophils Uninfected)	0.188393	0.227339	0.377083	0.153875	44.0451	-1.22432
KMT2E	AEC Alone RV16	(AEC + Th17 + Neutrophils Uninfected)	0.256289	0.103193	0.230912	0.154012	44.0658	-1.66408
KMT2E	AEC Alone RV16	AEC Alone Uninfected	0.285023	0.0720552	0.16488	0.154656	44.1619	-1.84295
KMT2E	(AEC + Neutrophils Uninfected)	(AEC + Th17 + Neutrophils Uninfected)	0.0678959	0.660863	0.977358	0.153712	44.0206	-0.441708
KMT2E	(AEC + Neutrophils Uninfected)	AEC Alone Uninfected	0.0966306	0.537944	0.844674	0.155668	44.3103	-0.62075
KMT2E	(AEC + Th17 + Neutrophils Uninfected)	AEC Alone Uninfected	0.0287347	0.854764	0.955522	0.156071	44.3687	-0.184112
RHBDD2	(AEC + Neutrophils RV16)	(AEC + Th17 + Neutrophils RV16)	-0.1174	0.326312	0.856678	0.118271	44.0117	0.992639
RHBDD2	(AEC + Neutrophils RV16)	AEC Alone RV16	-0.0728626	0.542021	0.817086	0.118564	44.0355	0.61454
RHBDD2	(AEC + Neutrophils RV16)	(AEC + Neutrophils Uninfected)	-0.0171421	0.886304	0.937443	0.119198	44.0862	0.143812
RHBDD2	(AEC + Neutrophils RV16)	(AEC + Th17 + Neutrophils Uninfected)	0.0257062	0.830622	0.906921	0.119466	44.1074	-0.215176
RHBDD2	(AEC + Neutrophils RV16)	AEC Alone Uninfected	0.156387	0.192733	0.316963	0.118224	44.0079	-1.32281
RHBDD2	(AEC + Th17 + Neutrophils RV16)	AEC Alone RV16	0.0445374	0.708262	0.852399	0.118254	44.0104	-0.376626
RHBDD2	(AEC + Th17 + Neutrophils RV16)	(AEC + Neutrophils Uninfected)	0.100258	0.402627	0.537546	0.118635	44.0413	-0.845093
RHBDD2	(AEC + Th17 + Neutrophils RV16)	(AEC + Th17 + Neutrophils Uninfected)	0.143106	0.234877	0.365056	0.118822	44.0563	-1.20437
RHBDD2	(AEC + Th17 + Neutrophils RV16)	AEC Alone Uninfected	0.273787	0.0256086	0.0549732	0.118499	44.0303	-2.31046
RHBDD2	AEC Alone RV16	(AEC + Neutrophils Uninfected)	0.0557205	0.639985	0.76112	0.118309	44.0149	-0.470974
RHBDD2	AEC Alone RV16	(AEC + Th17 + Neutrophils Uninfected)	0.0985688	0.409698	0.580906	0.118421	44.0239	-0.832361
RHBDD2	AEC Alone RV16	AEC Alone Uninfected	0.22925	0.0603951	0.145302	0.118944	44.066	-1.92737
RHBDD2	(AEC + Neutrophils Uninfected)	(AEC + Th17 + Neutrophils Uninfected)	0.0428483	0.718656	0.98338	0.118177	44.0041	-0.362578
RHBDD2	(AEC + Neutrophils Uninfected)	AEC Alone Uninfected	0.173529	0.154435	0.536237	0.119766	44.131	-1.4489
RHBDD2	(AEC + Th17 + Neutrophils Uninfected)	AEC Alone Uninfected	0.130681	0.282432	0.650875	0.120095	44.1566	-1.08815
IBTK	(AEC + Neutrophils RV16)	(AEC + Th17 + Neutrophils RV16)	-0.0390592	0.702602	0.964157	0.101636	44.0357	0.384306
IBTK	(AEC + Neutrophils RV16)	AEC Alone RV16	-0.313404	0.00359393	0.0960797	0.101876	44.088	3.07634
IBTK	(AEC + Neutrophils RV16)	(AEC + Neutrophils Uninfected)	0.138158	0.184113	0.351529	0.102393	44.1993	-1.3493
IBTK	(AEC + Neutrophils RV16)	(AEC + Th17 + Neutrophils Uninfected)	-0.0337829	0.743534	0.851936	0.102611	44.2458	0.329231
IBTK	(AEC + Neutrophils RV16)	AEC Alone Uninfected	-0.0968642	0.345589	0.485869	0.101598	44.0274	0.953408
IBTK	(AEC + Th17 + Neutrophils RV16)	AEC Alone RV16	-0.274344	0.00981005	0.0730478	0.101622	44.0327	2.69965
IBTK	(AEC + Th17 + Neutrophils RV16)	(AEC + Neutrophils Uninfected)	0.177218	0.0890902	0.171487	0.101934	44.1005	-1.73856
IBTK	(AEC + Th17 + Neutrophils RV16)	(AEC + Th17 + Neutrophils Uninfected)	0.00527629	0.959013	0.972472	0.102086	44.1335	-0.0516847
IBTK	(AEC + Th17 + Neutrophils RV16)	AEC Alone Uninfected	-0.057805	0.573117	0.672939	0.101822	44.0764	0.567704
IBTK	AEC Alone RV16	(AEC + Neutrophils Uninfected)	0.451562	5.94e-05	0.000802	0.101667	44.0426	-4.44157
IBTK	AEC Alone RV16	(AEC + Th17 + Neutrophils Uninfected)	0.279621	0.00865879	0.0391751	0.101758	44.0624	-2.74789
IBTK	AEC Alone RV16	AEC Alone Uninfected	0.21654	0.0397439	0.107269	0.102186	44.155	-2.11908
IBTK	(AEC + Neutrophils Uninfected)	(AEC + Th17 + Neutrophils Uninfected)	-0.171941	0.0975192	0.805719	0.101559	44.0189	1.69302
IBTK	(AEC + Neutrophils Uninfected)	AEC Alone Uninfected	-0.235023	0.0271595	0.244561	0.102857	44.2977	2.28494
IBTK	(AEC + Th17 + Neutrophils Uninfected)	AEC Alone Uninfected	-0.0630812	0.543862	0.828511	0.103125	44.3539	0.611696
ZNF195	(AEC + Neutrophils RV16)	(AEC + Th17 + Neutrophils RV16)	0.0942494	0.524713	0.929013	0.146987	44.0049	-0.641209
ZNF195	(AEC + Neutrophils RV16)	AEC Alone RV16	-0.0910045	0.540039	0.816504	0.147358	44.0162	0.617573
ZNF195	(AEC + Neutrophils RV16)	(AEC + Neutrophils Uninfected)	-0.373595	0.0153747	0.0600977	0.148159	44.0403	2.52159
ZNF195	(AEC + Neutrophils RV16)	(AEC + Th17 + Neutrophils Uninfected)	-0.209514	0.165299	0.32938	0.148497	44.0504	1.4109
ZNF195	(AEC + Neutrophils RV16)	AEC Alone Uninfected	-0.118725	0.423409	0.560395	0.146928	44.003	0.80805
ZNF195	(AEC + Th17 + Neutrophils RV16)	AEC Alone RV16	-0.185254	0.214124	0.446255	0.146966	44.0042	1.26052
ZNF195	(AEC + Th17 + Neutrophils RV16)	(AEC + Neutrophils Uninfected)	-0.467845	0.00275088	0.0103089	0.147448	44.0189	3.17295
ZNF195	(AEC + Th17 + Neutrophils RV16)	(AEC + Th17 + Neutrophils Uninfected)	-0.303763	0.0456563	0.104989	0.147684	44.0261	2.05684
ZNF195	(AEC + Th17 + Neutrophils RV16)	AEC Alone Uninfected	-0.212975	0.155235	0.242361	0.147276	44.0137	1.44609
ZNF195	AEC Alone RV16	(AEC + Neutrophils Uninfected)	-0.282591	0.0611056	0.150166	0.147036	44.0063	1.92192
ZNF195	AEC Alone RV16	(AEC + Th17 + Neutrophils Uninfected)	-0.11851	0.425022	0.594428	0.147177	44.0107	0.80522
ZNF195	AEC Alone RV16	AEC Alone Uninfected	-0.0277208	0.852124	0.907531	0.147838	44.0307	0.187508
ZNF195	(AEC + Neutrophils Uninfected)	(AEC + Th17 + Neutrophils Uninfected)	0.164081	0.269972	0.913837	0.146868	44.0012	-1.1172
ZNF195	(AEC + Neutrophils Uninfected)	AEC Alone Uninfected	0.25487	0.0939366	0.433028	0.148877	44.0617	-1.71195
ZNF195	(AEC + Th17 + Neutrophils Uninfected)	AEC Alone Uninfected	0.0907888	0.546222	0.829475	0.149292	44.0739	-0.60813
MYCBP2	(AEC + Neutrophils RV16)	(AEC + Th17 + Neutrophils RV16)	-0.0781208	0.580959	0.946908	0.140479	44.0064	0.556101
MYCBP2	(AEC + Neutrophils RV16)	AEC Alone RV16	-0.0938719	0.508539	0.798481	0.140833	44.021	0.666549
MYCBP2	(AEC + Neutrophils RV16)	(AEC + Neutrophils Uninfected)	-0.715864	8e-06	0.000201	0.141595	44.0519	5.05573
MYCBP2	(AEC + Neutrophils RV16)	(AEC + Th17 + Neutrophils Uninfected)	-0.601442	0.000113	0.00146744	0.141917	44.0648	4.23799
MYCBP2	(AEC + Neutrophils RV16)	AEC Alone Uninfected	-0.519041	0.000603	0.00314023	0.140423	44.0041	3.69625
MYCBP2	(AEC + Th17 + Neutrophils RV16)	AEC Alone RV16	-0.0157512	0.911222	0.960863	0.140459	44.0056	0.11214
MYCBP2	(AEC + Th17 + Neutrophils RV16)	(AEC + Neutrophils Uninfected)	-0.637744	4.53e-05	0.00034	0.140918	44.0245	4.52563
MYCBP2	(AEC + Th17 + Neutrophils RV16)	(AEC + Th17 + Neutrophils Uninfected)	-0.523321	0.000582	0.00316723	0.141143	44.0336	3.70773
MYCBP2	(AEC + Th17 + Neutrophils RV16)	AEC Alone Uninfected	-0.44092	0.0030788	0.00914363	0.140754	44.0178	3.13255
MYCBP2	AEC Alone RV16	(AEC + Neutrophils Uninfected)	-0.621992	6.24e-05	0.000834	0.140526	44.0084	4.42618
MYCBP2	AEC Alone RV16	(AEC + Th17 + Neutrophils Uninfected)	-0.50757	0.000783	0.00632047	0.14066	44.0139	3.60849
MYCBP2	AEC Alone RV16	AEC Alone Uninfected	-0.425169	0.00432158	0.0213815	0.14129	44.0396	3.0092
MYCBP2	(AEC + Neutrophils Uninfected)	(AEC + Th17 + Neutrophils Uninfected)	0.114423	0.419365	0.950546	0.140366	44.0018	-0.81517
MYCBP2	(AEC + Neutrophils Uninfected)	AEC Alone Uninfected	0.196824	0.173519	0.562909	0.142279	44.0792	-1.38337
MYCBP2	(AEC + Th17 + Neutrophils Uninfected)	AEC Alone Uninfected	0.0824011	0.566505	0.84211	0.142673	44.0948	-0.577551
FBXL3	(AEC + Neutrophils RV16)	(AEC + Th17 + Neutrophils RV16)	-0.107598	0.294115	0.839401	0.101335	44.0037	1.06181
FBXL3	(AEC + Neutrophils RV16)	AEC Alone RV16	0.198012	0.0576749	0.351702	0.101592	44.0127	-1.9491
FBXL3	(AEC + Neutrophils RV16)	(AEC + Neutrophils Uninfected)	0.455807	5.55e-05	0.000914	0.102145	44.0317	-4.46235
FBXL3	(AEC + Neutrophils RV16)	(AEC + Th17 + Neutrophils Uninfected)	0.625751	2.3e-07	9.28e-06	0.102379	44.0397	-6.1121
FBXL3	(AEC + Neutrophils RV16)	AEC Alone Uninfected	0.713219	9.95e-09	3.87e-07	0.101294	44.0023	-7.04106
FBXL3	(AEC + Th17 + Neutrophils RV16)	AEC Alone RV16	0.30561	0.00424053	0.0455085	0.10132	44.0032	-3.01628
FBXL3	(AEC + Th17 + Neutrophils RV16)	(AEC + Neutrophils Uninfected)	0.563405	1.58e-06	2.19e-05	0.101654	44.0148	-5.5424
FBXL3	(AEC + Th17 + Neutrophils RV16)	(AEC + Th17 + Neutrophils Uninfected)	0.733349	5.76e-09	2.27e-07	0.101817	44.0204	-7.20262
FBXL3	(AEC + Th17 + Neutrophils RV16)	AEC Alone Uninfected	0.820818	3.05e-10	1.07e-08	0.101535	44.0107	-8.08411
FBXL3	AEC Alone RV16	(AEC + Neutrophils Uninfected)	0.257795	0.0145771	0.0530384	0.101369	44.0049	-2.54314
FBXL3	AEC Alone RV16	(AEC + Th17 + Neutrophils Uninfected)	0.427739	0.000122	0.00143748	0.101466	44.0083	-4.21559
FBXL3	AEC Alone RV16	AEC Alone Uninfected	0.515207	8.03e-06	0.000182	0.101923	44.0241	-5.05484
FBXL3	(AEC + Neutrophils Uninfected)	(AEC + Th17 + Neutrophils Uninfected)	0.169944	0.100356	0.805719	0.101253	44.0008	-1.67841
FBXL3	(AEC + Neutrophils Uninfected)	AEC Alone Uninfected	0.257413	0.015904	0.19092	0.102642	44.0485	-2.50788
FBXL3	(AEC + Th17 + Neutrophils Uninfected)	AEC Alone Uninfected	0.0874686	0.40003	0.742626	0.102928	44.0581	-0.849801
ITGAL	(AEC + Neutrophils RV16)	(AEC + Th17 + Neutrophils RV16)	0.0125784	0.970941	0.997609	0.343336	44.0025	-0.0366358
ITGAL	(AEC + Neutrophils RV16)	AEC Alone RV16	-0.466839	0.181932	0.553342	0.344208	44.0086	1.35627
ITGAL	(AEC + Neutrophils RV16)	(AEC + Neutrophils Uninfected)	0.265699	0.446753	0.626464	0.346089	44.0217	-0.767719
ITGAL	(AEC + Neutrophils RV16)	(AEC + Th17 + Neutrophils Uninfected)	-0.190366	0.585924	0.738612	0.346884	44.0272	0.548788
ITGAL	(AEC + Neutrophils RV16)	AEC Alone Uninfected	-0.307291	0.375458	0.514565	0.343197	44.0015	0.895376
ITGAL	(AEC + Th17 + Neutrophils RV16)	AEC Alone RV16	-0.479417	0.169553	0.391529	0.343286	44.0021	1.39655
ITGAL	(AEC + Th17 + Neutrophils RV16)	(AEC + Neutrophils Uninfected)	0.253121	0.466286	0.597973	0.344419	44.0101	-0.734921
ITGAL	(AEC + Th17 + Neutrophils RV16)	(AEC + Th17 + Neutrophils Uninfected)	-0.202944	0.559346	0.685526	0.344974	44.014	0.588288
ITGAL	(AEC + Th17 + Neutrophils RV16)	AEC Alone Uninfected	-0.319869	0.357541	0.468257	0.344015	44.0073	0.929813
ITGAL	AEC Alone RV16	(AEC + Neutrophils Uninfected)	0.732538	0.0385506	0.107559	0.34345	44.0033	-2.13288
ITGAL	AEC Alone RV16	(AEC + Th17 + Neutrophils Uninfected)	0.276473	0.425598	0.594839	0.343781	44.0056	-0.804211
ITGAL	AEC Alone RV16	AEC Alone Uninfected	0.159548	0.646352	0.760577	0.345336	44.0165	-0.462007
ITGAL	(AEC + Neutrophils Uninfected)	(AEC + Th17 + Neutrophils Uninfected)	-0.456065	0.190563	0.871706	0.343057	44.0005	1.32941
ITGAL	(AEC + Neutrophils Uninfected)	AEC Alone Uninfected	-0.57299	0.106558	0.456962	0.347777	44.0333	1.64758
ITGAL	(AEC + Th17 + Neutrophils Uninfected)	AEC Alone Uninfected	-0.116925	0.739015	0.918831	0.348751	44.0399	0.335268
PDK2	(AEC + Neutrophils RV16)	(AEC + Th17 + Neutrophils RV16)	-0.0719373	0.735976	0.969127	0.211999	44.0101	0.339328
PDK2	(AEC + Neutrophils RV16)	AEC Alone RV16	0.158895	0.458649	0.774387	0.212528	44.0313	-0.747645
PDK2	(AEC + Neutrophils RV16)	(AEC + Neutrophils Uninfected)	0.590373	0.00832338	0.0383097	0.213667	44.0763	-2.76305
PDK2	(AEC + Neutrophils RV16)	(AEC + Th17 + Neutrophils Uninfected)	0.765799	0.000861	0.00704226	0.214149	44.0952	-3.57601
PDK2	(AEC + Neutrophils RV16)	AEC Alone Uninfected	1.05993	9.59e-06	0.000112	0.211915	44.0068	-5.00167
PDK2	(AEC + Th17 + Neutrophils RV16)	AEC Alone RV16	0.230832	0.282085	0.523089	0.211969	44.0089	-1.08899
PDK2	(AEC + Th17 + Neutrophils RV16)	(AEC + Neutrophils Uninfected)	0.662311	0.00323639	0.0117957	0.212655	44.0364	-3.11448
PDK2	(AEC + Th17 + Neutrophils RV16)	(AEC + Th17 + Neutrophils Uninfected)	0.837736	0.000293	0.00180111	0.212992	44.0497	-3.93319
PDK2	(AEC + Th17 + Neutrophils RV16)	AEC Alone Uninfected	1.13187	3.23e-06	2.5e-05	0.21241	44.0266	-5.32868
PDK2	AEC Alone RV16	(AEC + Neutrophils Uninfected)	0.431478	0.0479411	0.125723	0.212068	44.0129	-2.03462
PDK2	AEC Alone RV16	(AEC + Th17 + Neutrophils Uninfected)	0.606904	0.00646933	0.0314898	0.212269	44.0209	-2.85913
PDK2	AEC Alone RV16	AEC Alone Uninfected	0.901034	0.000118	0.0014842	0.213211	44.0584	-4.22602
PDK2	(AEC + Neutrophils Uninfected)	(AEC + Th17 + Neutrophils Uninfected)	0.175426	0.412058	0.94814	0.21183	44.0033	-0.828144
PDK2	(AEC + Neutrophils Uninfected)	AEC Alone Uninfected	0.469556	0.0340774	0.269094	0.21469	44.1161	-2.18713
PDK2	(AEC + Th17 + Neutrophils Uninfected)	AEC Alone Uninfected	0.294131	0.178777	0.545842	0.215281	44.1389	-1.36626
ITGA3	(AEC + Neutrophils RV16)	(AEC + Th17 + Neutrophils RV16)	0.362407	0.174788	0.763803	0.262757	44.0049	-1.37925
ITGA3	(AEC + Neutrophils RV16)	AEC Alone RV16	-0.471718	0.0802132	0.401023	0.26342	44.0163	1.79074
ITGA3	(AEC + Neutrophils RV16)	(AEC + Neutrophils Uninfected)	-0.144628	0.58777	0.738558	0.264851	44.0405	0.546075
ITGA3	(AEC + Neutrophils RV16)	(AEC + Th17 + Neutrophils Uninfected)	-0.0519512	0.84574	0.915784	0.265456	44.0507	0.195706
ITGA3	(AEC + Neutrophils RV16)	AEC Alone Uninfected	-0.412356	0.123585	0.226602	0.262651	44.0031	1.56998
ITGA3	(AEC + Th17 + Neutrophils RV16)	AEC Alone RV16	-0.834124	0.00273582	0.035816	0.262719	44.0042	3.17497
ITGA3	(AEC + Th17 + Neutrophils RV16)	(AEC + Neutrophils Uninfected)	-0.507035	0.0608811	0.127798	0.26358	44.019	1.92364
ITGA3	(AEC + Th17 + Neutrophils RV16)	(AEC + Th17 + Neutrophils Uninfected)	-0.414358	0.123686	0.225621	0.264003	44.0262	1.56952
ITGA3	(AEC + Th17 + Neutrophils RV16)	AEC Alone Uninfected	-0.774763	0.00517367	0.0142059	0.263273	44.0137	2.94281
ITGA3	AEC Alone RV16	(AEC + Neutrophils Uninfected)	0.327089	0.21993	0.368863	0.262843	44.0064	-1.24443
ITGA3	AEC Alone RV16	(AEC + Th17 + Neutrophils Uninfected)	0.419766	0.117759	0.252571	0.263095	44.0107	-1.59549
ITGA3	AEC Alone RV16	AEC Alone Uninfected	0.0593617	0.823315	0.888176	0.264278	44.0309	-0.224618
ITGA3	(AEC + Neutrophils Uninfected)	(AEC + Th17 + Neutrophils Uninfected)	0.0926771	0.725777	0.98338	0.262544	44.0012	-0.352996
ITGA3	(AEC + Neutrophils Uninfected)	AEC Alone Uninfected	-0.267728	0.319915	0.715244	0.266135	44.062	1.00599
ITGA3	(AEC + Th17 + Neutrophils Uninfected)	AEC Alone Uninfected	-0.360405	0.183763	0.551494	0.266876	44.0742	1.35046
ZFX	(AEC + Neutrophils RV16)	(AEC + Th17 + Neutrophils RV16)	-0.0436427	0.805707	0.976165	0.176366	44.008	0.247455
ZFX	(AEC + Neutrophils RV16)	AEC Alone RV16	-0.0938735	0.598133	0.846876	0.176808	44.0254	0.530934
ZFX	(AEC + Neutrophils RV16)	(AEC + Neutrophils Uninfected)	0.11222	0.531109	0.695055	0.177761	44.0625	-0.631295
ZFX	(AEC + Neutrophils RV16)	(AEC + Th17 + Neutrophils Uninfected)	0.0667601	0.709672	0.830331	0.178164	44.078	-0.374712
ZFX	(AEC + Neutrophils RV16)	AEC Alone Uninfected	0.458213	0.0126718	0.0379137	0.176296	44.0052	-2.59912
ZFX	(AEC + Th17 + Neutrophils RV16)	AEC Alone RV16	-0.0502308	0.777095	0.891969	0.176341	44.007	0.284851
ZFX	(AEC + Th17 + Neutrophils RV16)	(AEC + Neutrophils Uninfected)	0.155862	0.383101	0.518499	0.176915	44.0296	-0.881002
ZFX	(AEC + Th17 + Neutrophils RV16)	(AEC + Th17 + Neutrophils Uninfected)	0.110403	0.536462	0.665962	0.177196	44.0406	-0.623054
ZFX	(AEC + Th17 + Neutrophils RV16)	AEC Alone Uninfected	0.501856	0.00680519	0.0180253	0.17671	44.0215	-2.84
ZFX	AEC Alone RV16	(AEC + Neutrophils Uninfected)	0.206093	0.249028	0.401557	0.176424	44.0103	-1.16817
ZFX	AEC Alone RV16	(AEC + Th17 + Neutrophils Uninfected)	0.160634	0.367971	0.539843	0.176592	44.0169	-0.909632
ZFX	AEC Alone RV16	AEC Alone Uninfected	0.552087	0.00325412	0.0174048	0.17738	44.0477	-3.11246
ZFX	(AEC + Neutrophils Uninfected)	(AEC + Th17 + Neutrophils Uninfected)	-0.0454596	0.797638	0.988916	0.176225	44.0024	0.257964
ZFX	(AEC + Neutrophils Uninfected)	AEC Alone Uninfected	0.345994	0.0591586	0.351245	0.178616	44.0953	-1.93708
ZFX	(AEC + Th17 + Neutrophils Uninfected)	AEC Alone Uninfected	0.391453	0.0342013	0.27012	0.17911	44.114	-2.18555
LAMP2	(AEC + Neutrophils RV16)	(AEC + Th17 + Neutrophils RV16)	0.0814935	0.217072	0.798202	0.0650745	44.0013	-1.25231
LAMP2	(AEC + Neutrophils RV16)	AEC Alone RV16	0.0222542	0.734643	0.909155	0.0652404	44.0046	-0.341111
LAMP2	(AEC + Neutrophils RV16)	(AEC + Neutrophils Uninfected)	-0.012847	0.845633	0.913519	0.065598	44.0116	0.195844
LAMP2	(AEC + Neutrophils RV16)	(AEC + Th17 + Neutrophils Uninfected)	0.181178	0.00849025	0.0397741	0.0657492	44.0146	-2.7556
LAMP2	(AEC + Neutrophils RV16)	AEC Alone Uninfected	0.0851633	0.197251	0.322222	0.0650482	44.0008	-1.30923
LAMP2	(AEC + Th17 + Neutrophils RV16)	AEC Alone RV16	-0.0592393	0.367539	0.608072	0.065065	44.0011	0.910463
LAMP2	(AEC + Th17 + Neutrophils RV16)	(AEC + Neutrophils Uninfected)	-0.0943405	0.155498	0.262902	0.0652805	44.0054	1.44516
LAMP2	(AEC + Th17 + Neutrophils RV16)	(AEC + Th17 + Neutrophils Uninfected)	0.0996849	0.134524	0.240296	0.065386	44.0075	-1.52456
LAMP2	(AEC + Th17 + Neutrophils RV16)	AEC Alone Uninfected	0.00366981	0.955372	0.969865	0.0652036	44.0039	-0.0562824
LAMP2	AEC Alone RV16	(AEC + Neutrophils Uninfected)	-0.0351012	0.592453	0.722001	0.0650962	44.0017	0.53922
LAMP2	AEC Alone RV16	(AEC + Th17 + Neutrophils Uninfected)	0.158924	0.01883	0.0690326	0.0651592	44.003	-2.43901
LAMP2	AEC Alone RV16	AEC Alone Uninfected	0.0629091	0.34175	0.493947	0.0654548	44.0088	-0.961106
LAMP2	(AEC + Neutrophils Uninfected)	(AEC + Th17 + Neutrophils Uninfected)	0.194025	0.00462931	0.523072	0.0650215	44.0002	-2.98402
LAMP2	(AEC + Neutrophils Uninfected)	AEC Alone Uninfected	0.0980103	0.144188	0.520113	0.0659189	44.0178	-1.48683
LAMP2	(AEC + Th17 + Neutrophils Uninfected)	AEC Alone Uninfected	-0.0960151	0.153459	0.514583	0.0661042	44.0214	1.45248
ASB4	(AEC + Neutrophils RV16)	(AEC + Th17 + Neutrophils RV16)	0.0695025	0.846707	0.980674	0.357405	44.0047	-0.194464
ASB4	(AEC + Neutrophils RV16)	AEC Alone RV16	0.31787	0.379824	0.721558	0.358308	44.0158	-0.887142
ASB4	(AEC + Neutrophils RV16)	(AEC + Neutrophils Uninfected)	0.599497	0.103195	0.236716	0.360255	44.0394	-1.66409
ASB4	(AEC + Neutrophils RV16)	(AEC + Th17 + Neutrophils Uninfected)	1.17895	0.0021214	0.0139085	0.361078	44.0493	-3.26509
ASB4	(AEC + Neutrophils RV16)	AEC Alone Uninfected	1.19166	0.00173659	0.0075428	0.357262	44.003	-3.33554
ASB4	(AEC + Th17 + Neutrophils RV16)	AEC Alone RV16	0.248368	0.490697	0.710988	0.357354	44.0041	-0.69502
ASB4	(AEC + Th17 + Neutrophils RV16)	(AEC + Neutrophils Uninfected)	0.529994	0.14646	0.251209	0.358527	44.0185	-1.47826
ASB4	(AEC + Th17 + Neutrophils RV16)	(AEC + Th17 + Neutrophils Uninfected)	1.10945	0.00346803	0.013517	0.359101	44.0255	-3.08952
ASB4	(AEC + Th17 + Neutrophils RV16)	AEC Alone Uninfected	1.12216	0.00307011	0.00912147	0.358108	44.0134	-3.13358
ASB4	AEC Alone RV16	(AEC + Neutrophils Uninfected)	0.281626	0.435087	0.589071	0.357524	44.0062	-0.787713
ASB4	AEC Alone RV16	(AEC + Th17 + Neutrophils Uninfected)	0.861082	0.0203878	0.0734088	0.357867	44.0104	-2.40615
ASB4	AEC Alone RV16	AEC Alone Uninfected	0.873793	0.0192092	0.0633427	0.359476	44.03	-2.43074
ASB4	(AEC + Neutrophils Uninfected)	(AEC + Th17 + Neutrophils Uninfected)	0.579456	0.11182	0.821969	0.357117	44.0012	-1.6226
ASB4	(AEC + Neutrophils Uninfected)	AEC Alone Uninfected	0.592167	0.109004	0.460917	0.362002	44.0602	-1.63581
ASB4	(AEC + Th17 + Neutrophils Uninfected)	AEC Alone Uninfected	0.0127109	0.972226	0.991908	0.363011	44.0721	-0.0350152
GDE1	(AEC + Neutrophils RV16)	(AEC + Th17 + Neutrophils RV16)	0.137611	0.261845	0.828741	0.121069	44.0081	-1.13663
GDE1	(AEC + Neutrophils RV16)	AEC Alone RV16	-0.100199	0.413513	0.743928	0.121372	44.0258	0.825546
GDE1	(AEC + Neutrophils RV16)	(AEC + Neutrophils Uninfected)	0.201955	0.105029	0.239707	0.122026	44.0634	-1.65501
GDE1	(AEC + Neutrophils RV16)	(AEC + Th17 + Neutrophils Uninfected)	0.223442	0.0744818	0.191536	0.122303	44.0791	-1.82696
GDE1	(AEC + Neutrophils RV16)	AEC Alone Uninfected	0.321639	0.0109239	0.0336301	0.121021	44.0053	-2.65771
GDE1	(AEC + Th17 + Neutrophils RV16)	AEC Alone RV16	-0.237809	0.0558034	0.205598	0.121052	44.0071	1.96452
GDE1	(AEC + Th17 + Neutrophils RV16)	(AEC + Neutrophils Uninfected)	0.0643445	0.598898	0.710156	0.121446	44.03	-0.529821
GDE1	(AEC + Th17 + Neutrophils RV16)	(AEC + Th17 + Neutrophils Uninfected)	0.0858319	0.484134	0.618836	0.121639	44.0412	-0.70563
GDE1	(AEC + Th17 + Neutrophils RV16)	AEC Alone Uninfected	0.184029	0.136397	0.218544	0.121305	44.0219	-1.51707
GDE1	AEC Alone RV16	(AEC + Neutrophils Uninfected)	0.302154	0.0164246	0.0578927	0.121109	44.0104	-2.49489
GDE1	AEC Alone RV16	(AEC + Th17 + Neutrophils Uninfected)	0.323641	0.0105919	0.0451102	0.121224	44.0172	-2.66978
GDE1	AEC Alone RV16	AEC Alone Uninfected	0.421838	0.001196	0.00837259	0.121765	44.0484	-3.46437
GDE1	(AEC + Neutrophils Uninfected)	(AEC + Th17 + Neutrophils Uninfected)	0.0214873	0.859835	0.990832	0.120972	44.0024	-0.177622
GDE1	(AEC + Neutrophils Uninfected)	AEC Alone Uninfected	0.119684	0.334335	0.726362	0.122613	44.0967	-0.97611
GDE1	(AEC + Th17 + Neutrophils Uninfected)	AEC Alone Uninfected	0.0981967	0.428768	0.760692	0.122952	44.1156	-0.798658
REX1BD	(AEC + Neutrophils RV16)	(AEC + Th17 + Neutrophils RV16)	0.0181014	0.860628	0.982537	0.102496	44.0157	-0.176606
REX1BD	(AEC + Neutrophils RV16)	AEC Alone RV16	0.0456912	0.658721	0.876974	0.102748	44.0454	-0.444691
REX1BD	(AEC + Neutrophils RV16)	(AEC + Neutrophils Uninfected)	-0.0889643	0.393737	0.579358	0.103292	44.1087	0.861288
REX1BD	(AEC + Neutrophils RV16)	(AEC + Th17 + Neutrophils Uninfected)	0.0323429	0.756189	0.86008	0.103522	44.1352	-0.312425
REX1BD	(AEC + Neutrophils RV16)	AEC Alone Uninfected	-0.0836957	0.418388	0.555934	0.102456	44.0109	0.816896
REX1BD	(AEC + Th17 + Neutrophils RV16)	AEC Alone RV16	0.0275898	0.78902	0.898648	0.102481	44.014	-0.269218
REX1BD	(AEC + Th17 + Neutrophils RV16)	(AEC + Neutrophils Uninfected)	-0.107066	0.30337	0.435749	0.102809	44.0526	1.0414
REX1BD	(AEC + Th17 + Neutrophils RV16)	(AEC + Th17 + Neutrophils Uninfected)	0.0142416	0.890627	0.928725	0.10297	44.0713	-0.138308
REX1BD	(AEC + Th17 + Neutrophils RV16)	AEC Alone Uninfected	-0.101797	0.326962	0.4364	0.102692	44.0388	0.991284
REX1BD	AEC Alone RV16	(AEC + Neutrophils Uninfected)	-0.134656	0.195872	0.339255	0.102529	44.0196	1.31334
REX1BD	AEC Alone RV16	(AEC + Th17 + Neutrophils Uninfected)	-0.0133482	0.897105	0.939511	0.102625	44.0309	0.130068
REX1BD	AEC Alone RV16	AEC Alone Uninfected	-0.129387	0.215992	0.358732	0.103074	44.0835	1.25528
REX1BD	(AEC + Neutrophils Uninfected)	(AEC + Th17 + Neutrophils Uninfected)	0.121307	0.242586	0.901823	0.102415	44.0061	-1.18447
REX1BD	(AEC + Neutrophils Uninfected)	AEC Alone Uninfected	0.00526864	0.95974	0.991171	0.103781	44.1647	-0.0507672
REX1BD	(AEC + Th17 + Neutrophils Uninfected)	AEC Alone Uninfected	-0.116039	0.27084	0.640219	0.104063	44.1966	1.11509
CRLF1	(AEC + Neutrophils RV16)	(AEC + Th17 + Neutrophils RV16)	0.707632	0.0437634	0.610514	0.340855	44.0025	-2.07605
CRLF1	(AEC + Neutrophils RV16)	AEC Alone RV16	-0.389071	0.261045	0.627427	0.341721	44.0087	1.13857
CRLF1	(AEC + Neutrophils RV16)	(AEC + Neutrophils Uninfected)	-0.265081	0.444528	0.62422	0.343588	44.0219	0.771508
CRLF1	(AEC + Neutrophils RV16)	(AEC + Th17 + Neutrophils Uninfected)	0.126961	0.714143	0.833661	0.344377	44.0274	-0.368667
CRLF1	(AEC + Neutrophils RV16)	AEC Alone Uninfected	-0.905016	0.0109661	0.0337462	0.340717	44.0015	2.65621
CRLF1	(AEC + Th17 + Neutrophils RV16)	AEC Alone RV16	-1.0967	0.0024249	0.0332669	0.340805	44.0021	3.21798
CRLF1	(AEC + Th17 + Neutrophils RV16)	(AEC + Neutrophils Uninfected)	-0.972712	0.00672056	0.021578	0.34193	44.0102	2.84477
CRLF1	(AEC + Th17 + Neutrophils RV16)	(AEC + Th17 + Neutrophils Uninfected)	-0.580671	0.0970476	0.187604	0.342481	44.0141	1.69548
CRLF1	(AEC + Th17 + Neutrophils RV16)	AEC Alone Uninfected	-1.61265	2.4e-05	0.000139	0.341528	44.0073	4.72186
CRLF1	AEC Alone RV16	(AEC + Neutrophils Uninfected)	0.12399	0.717866	0.817993	0.340968	44.0033	-0.363643
CRLF1	AEC Alone RV16	(AEC + Th17 + Neutrophils Uninfected)	0.516032	0.137689	0.280831	0.341297	44.0057	-1.51197
CRLF1	AEC Alone RV16	AEC Alone Uninfected	-0.515945	0.139489	0.261828	0.34284	44.0166	1.50491
CRLF1	(AEC + Neutrophils Uninfected)	(AEC + Th17 + Neutrophils Uninfected)	0.392041	0.255905	0.910331	0.340578	44.0005	-1.15111
CRLF1	(AEC + Neutrophils Uninfected)	AEC Alone Uninfected	-0.639935	0.0705224	0.380736	0.345263	44.0335	1.85347
CRLF1	(AEC + Th17 + Neutrophils Uninfected)	AEC Alone Uninfected	-1.03198	0.00467055	0.0936943	0.346231	44.0402	2.9806
OSBPL7	(AEC + Neutrophils RV16)	(AEC + Th17 + Neutrophils RV16)	0.0317604	0.912566	0.992442	0.287593	44.0063	-0.110435
OSBPL7	(AEC + Neutrophils RV16)	AEC Alone RV16	-0.744257	0.0132478	0.184468	0.288316	44.0205	2.58139
OSBPL7	(AEC + Neutrophils RV16)	(AEC + Neutrophils Uninfected)	-0.202934	0.487564	0.660073	0.289877	44.0508	0.70007
OSBPL7	(AEC + Neutrophils RV16)	(AEC + Th17 + Neutrophils Uninfected)	-0.115198	0.69365	0.819137	0.290537	44.0635	0.396499
OSBPL7	(AEC + Neutrophils RV16)	AEC Alone Uninfected	-0.320269	0.271299	0.408181	0.287478	44.004	1.11407
OSBPL7	(AEC + Th17 + Neutrophils RV16)	AEC Alone RV16	-0.776017	0.00983582	0.07313	0.287551	44.0055	2.69871
OSBPL7	(AEC + Th17 + Neutrophils RV16)	(AEC + Neutrophils Uninfected)	-0.234695	0.420296	0.554472	0.288491	44.0239	0.813523
OSBPL7	(AEC + Th17 + Neutrophils RV16)	(AEC + Th17 + Neutrophils Uninfected)	-0.146958	0.613579	0.730942	0.288952	44.0329	0.50859
OSBPL7	(AEC + Th17 + Neutrophils RV16)	AEC Alone Uninfected	-0.35203	0.228337	0.329917	0.288156	44.0174	1.22166
OSBPL7	AEC Alone RV16	(AEC + Neutrophils Uninfected)	0.541323	0.0665102	0.159447	0.287688	44.0082	-1.88163
OSBPL7	AEC Alone RV16	(AEC + Th17 + Neutrophils Uninfected)	0.629059	0.034294	0.106904	0.287962	44.0136	-2.18452
OSBPL7	AEC Alone RV16	AEC Alone Uninfected	0.423988	0.149805	0.275938	0.289252	44.0388	-1.46581
OSBPL7	(AEC + Neutrophils Uninfected)	(AEC + Th17 + Neutrophils Uninfected)	0.0877366	0.761564	0.984852	0.287361	44.0017	-0.305318
OSBPL7	(AEC + Neutrophils Uninfected)	AEC Alone Uninfected	-0.117335	0.689021	0.907632	0.291277	44.0776	0.402829
OSBPL7	(AEC + Th17 + Neutrophils Uninfected)	AEC Alone Uninfected	-0.205072	0.486311	0.79497	0.292086	44.0929	0.702094
TMEM98	(AEC + Neutrophils RV16)	(AEC + Th17 + Neutrophils RV16)	0.130222	0.0974332	0.684758	0.0768966	44.0096	-1.69347
TMEM98	(AEC + Neutrophils RV16)	AEC Alone RV16	0.201011	0.0124038	0.178906	0.0770886	44.0298	-2.60754
TMEM98	(AEC + Neutrophils RV16)	(AEC + Neutrophils Uninfected)	0.201802	0.0125173	0.0518452	0.0775025	44.073	-2.60382
TMEM98	(AEC + Neutrophils RV16)	(AEC + Th17 + Neutrophils Uninfected)	0.261766	0.00157146	0.0109972	0.0776775	44.091	-3.36991
TMEM98	(AEC + Neutrophils RV16)	AEC Alone Uninfected	0.332102	8.74e-05	0.000659	0.0768661	44.0064	-4.32052
TMEM98	(AEC + Th17 + Neutrophils RV16)	AEC Alone RV16	0.0707891	0.362223	0.602907	0.0768856	44.0084	-0.920707
TMEM98	(AEC + Th17 + Neutrophils RV16)	(AEC + Neutrophils Uninfected)	0.0715799	0.358476	0.493837	0.077135	44.0347	-0.927983
TMEM98	(AEC + Th17 + Neutrophils RV16)	(AEC + Th17 + Neutrophils Uninfected)	0.131544	0.0956771	0.18563	0.0772571	44.0475	-1.70267
TMEM98	(AEC + Th17 + Neutrophils RV16)	AEC Alone Uninfected	0.201879	0.0120124	0.0291544	0.077046	44.0254	-2.62025
TMEM98	AEC Alone RV16	(AEC + Neutrophils Uninfected)	0.000791	0.991844	0.995595	0.0769217	44.0123	-0.0102807
TMEM98	AEC Alone RV16	(AEC + Th17 + Neutrophils Uninfected)	0.0607546	0.434297	0.602527	0.0769946	44.02	-0.789076
TMEM98	AEC Alone RV16	AEC Alone Uninfected	0.13109	0.0971225	0.202787	0.0773368	44.0558	-1.69506
TMEM98	(AEC + Neutrophils Uninfected)	(AEC + Th17 + Neutrophils Uninfected)	0.0599638	0.439322	0.95348	0.0768352	44.0031	-0.780421
TMEM98	(AEC + Neutrophils Uninfected)	AEC Alone Uninfected	0.1303	0.101364	0.445866	0.077874	44.1111	-1.67321
TMEM98	(AEC + Th17 + Neutrophils Uninfected)	AEC Alone Uninfected	0.0703358	0.372627	0.725364	0.0780885	44.1328	-0.900719
MAP3K14	(AEC + Neutrophils RV16)	(AEC + Th17 + Neutrophils RV16)	0.298467	0.39197	0.889067	0.345227	44.0316	-0.864553
MAP3K14	(AEC + Neutrophils RV16)	AEC Alone RV16	-0.527476	0.134581	0.49515	0.346048	44.0799	1.52428
MAP3K14	(AEC + Neutrophils RV16)	(AEC + Neutrophils Uninfected)	0.365307	0.299302	0.484409	0.34782	44.1829	-1.05028
MAP3K14	(AEC + Neutrophils RV16)	(AEC + Th17 + Neutrophils Uninfected)	0.143971	0.681578	0.810461	0.348569	44.2259	-0.413034
MAP3K14	(AEC + Neutrophils RV16)	AEC Alone Uninfected	0.180307	0.603953	0.72067	0.345096	44.0238	-0.522484
MAP3K14	(AEC + Th17 + Neutrophils RV16)	AEC Alone RV16	-0.825943	0.0210524	0.113744	0.34518	44.0288	2.39279
MAP3K14	(AEC + Th17 + Neutrophils RV16)	(AEC + Neutrophils Uninfected)	0.0668399	0.847813	0.897973	0.346247	44.0915	-0.193041
MAP3K14	(AEC + Th17 + Neutrophils RV16)	(AEC + Th17 + Neutrophils Uninfected)	-0.154496	0.658115	0.765855	0.34677	44.122	0.44553
MAP3K14	(AEC + Th17 + Neutrophils RV16)	AEC Alone Uninfected	-0.11816	0.73425	0.807984	0.345866	44.0692	0.341634
MAP3K14	AEC Alone RV16	(AEC + Neutrophils Uninfected)	0.892782	0.013118	0.0488642	0.345334	44.0379	-2.58527
MAP3K14	AEC Alone RV16	(AEC + Th17 + Neutrophils Uninfected)	0.671446	0.0584752	0.155207	0.345646	44.0563	-1.94258
MAP3K14	AEC Alone RV16	AEC Alone Uninfected	0.707783	0.0474583	0.122493	0.347111	44.1419	-2.03907
MAP3K14	(AEC + Neutrophils Uninfected)	(AEC + Th17 + Neutrophils Uninfected)	-0.221336	0.524447	0.963774	0.344964	44.016	0.641621
MAP3K14	(AEC + Neutrophils Uninfected)	AEC Alone Uninfected	-0.184999	0.59913	0.871421	0.34941	44.2739	0.529462
MAP3K14	(AEC + Th17 + Neutrophils Uninfected)	AEC Alone Uninfected	0.0363366	0.917858	0.975758	0.350328	44.3258	-0.103722
TMEM132A	(AEC + Neutrophils RV16)	(AEC + Th17 + Neutrophils RV16)	0.682777	0.0308956	0.559056	0.306176	44.0045	-2.23002
TMEM132A	(AEC + Neutrophils RV16)	AEC Alone RV16	-0.661995	0.0365323	0.287841	0.306949	44.0152	2.15669
TMEM132A	(AEC + Neutrophils RV16)	(AEC + Neutrophils Uninfected)	-0.0436081	0.888276	0.938529	0.308618	44.0378	0.141301
TMEM132A	(AEC + Neutrophils RV16)	(AEC + Th17 + Neutrophils Uninfected)	0.111483	0.720263	0.837718	0.309323	44.0473	-0.36041
TMEM132A	(AEC + Neutrophils RV16)	AEC Alone Uninfected	-0.619702	0.0489802	0.1107	0.306053	44.0028	2.02482
TMEM132A	(AEC + Th17 + Neutrophils RV16)	AEC Alone RV16	-1.34477	6.95e-05	0.00400794	0.306131	44.0039	4.3928
TMEM132A	(AEC + Th17 + Neutrophils RV16)	(AEC + Neutrophils Uninfected)	-0.726385	0.0225014	0.0574795	0.307137	44.0177	2.36502
TMEM132A	(AEC + Th17 + Neutrophils RV16)	(AEC + Th17 + Neutrophils Uninfected)	-0.571294	0.0699968	0.145863	0.307629	44.0244	1.85709
TMEM132A	(AEC + Th17 + Neutrophils RV16)	AEC Alone Uninfected	-1.30248	0.000111	0.000519	0.306778	44.0128	4.24568
TMEM132A	AEC Alone RV16	(AEC + Neutrophils Uninfected)	0.618387	0.0496003	0.128803	0.306277	44.0059	-2.01905
TMEM132A	AEC Alone RV16	(AEC + Th17 + Neutrophils Uninfected)	0.773479	0.0153237	0.0593684	0.306571	44.01	-2.523
TMEM132A	AEC Alone RV16	AEC Alone Uninfected	0.0422935	0.891389	0.933138	0.30795	44.0288	-0.137339
TMEM132A	(AEC + Neutrophils Uninfected)	(AEC + Th17 + Neutrophils Uninfected)	0.155091	0.614718	0.970323	0.305928	44.0011	-0.506954
TMEM132A	(AEC + Neutrophils Uninfected)	AEC Alone Uninfected	-0.576094	0.0699064	0.379114	0.310115	44.0578	1.85767
TMEM132A	(AEC + Th17 + Neutrophils Uninfected)	AEC Alone Uninfected	-0.731185	0.023248	0.226322	0.31098	44.0693	2.35123
AP2B1	(AEC + Neutrophils RV16)	(AEC + Th17 + Neutrophils RV16)	-0.00573323	0.96394	0.99631	0.126093	44.006	0.0454683
AP2B1	(AEC + Neutrophils RV16)	AEC Alone RV16	-0.38916	0.00357482	0.0960492	0.12641	44.0196	3.07854
AP2B1	(AEC + Neutrophils RV16)	(AEC + Neutrophils Uninfected)	0.131785	0.305441	0.490464	0.127095	44.0487	-1.0369
AP2B1	(AEC + Neutrophils RV16)	(AEC + Th17 + Neutrophils Uninfected)	0.0960639	0.454786	0.635752	0.127385	44.0608	-0.754125
AP2B1	(AEC + Neutrophils RV16)	AEC Alone Uninfected	-0.166824	0.192486	0.316697	0.126043	44.0038	1.32356
AP2B1	(AEC + Th17 + Neutrophils RV16)	AEC Alone RV16	-0.383427	0.00396072	0.0437437	0.126075	44.0052	3.04126
AP2B1	(AEC + Th17 + Neutrophils RV16)	(AEC + Neutrophils Uninfected)	0.137518	0.282861	0.413675	0.126487	44.0229	-1.08721
AP2B1	(AEC + Th17 + Neutrophils RV16)	(AEC + Th17 + Neutrophils Uninfected)	0.101797	0.425992	0.563835	0.126689	44.0315	-0.803519
AP2B1	(AEC + Th17 + Neutrophils RV16)	AEC Alone Uninfected	-0.161091	0.208977	0.307514	0.12634	44.0166	1.27506
AP2B1	AEC Alone RV16	(AEC + Neutrophils Uninfected)	0.520945	0.000159	0.00174354	0.126135	44.0078	-4.13007
AP2B1	AEC Alone RV16	(AEC + Th17 + Neutrophils Uninfected)	0.485224	0.000387	0.00362177	0.126255	44.013	-3.8432
AP2B1	AEC Alone RV16	AEC Alone Uninfected	0.222335	0.0865367	0.186789	0.126821	44.0371	-1.75314
AP2B1	(AEC + Neutrophils Uninfected)	(AEC + Th17 + Neutrophils Uninfected)	-0.035721	0.778108	0.987691	0.125991	44.0016	0.28352
AP2B1	(AEC + Neutrophils Uninfected)	AEC Alone Uninfected	-0.298609	0.0239789	0.230126	0.12771	44.0743	2.33819
AP2B1	(AEC + Th17 + Neutrophils Uninfected)	AEC Alone Uninfected	-0.262888	0.0460576	0.307519	0.128064	44.089	2.05278
ZNF263	(AEC + Neutrophils RV16)	(AEC + Th17 + Neutrophils RV16)	0.0596668	0.676667	0.961488	0.142129	44.0667	-0.419806
ZNF263	(AEC + Neutrophils RV16)	AEC Alone RV16	-0.00389263	0.978322	0.994968	0.142445	44.141	0.0273273
ZNF263	(AEC + Neutrophils RV16)	(AEC + Neutrophils Uninfected)	0.117506	0.416044	0.599266	0.143125	44.2994	-0.820998
ZNF263	(AEC + Neutrophils RV16)	(AEC + Th17 + Neutrophils Uninfected)	0.175179	0.228349	0.407258	0.143413	44.3657	-1.2215
ZNF263	(AEC + Neutrophils RV16)	AEC Alone Uninfected	0.395602	0.00787417	0.025971	0.142079	44.0548	-2.78438
ZNF263	(AEC + Th17 + Neutrophils RV16)	AEC Alone RV16	-0.0635594	0.656885	0.821244	0.142111	44.0624	0.447251
ZNF263	(AEC + Th17 + Neutrophils RV16)	(AEC + Neutrophils Uninfected)	0.0578389	0.68683	0.780661	0.142521	44.1589	-0.405827
ZNF263	(AEC + Th17 + Neutrophils RV16)	(AEC + Th17 + Neutrophils Uninfected)	0.115512	0.422648	0.560856	0.142722	44.2058	-0.809351
ZNF263	(AEC + Th17 + Neutrophils RV16)	AEC Alone Uninfected	0.335936	0.0227878	0.0498304	0.142375	44.1246	-2.35952
ZNF263	AEC Alone RV16	(AEC + Neutrophils Uninfected)	0.121398	0.397782	0.555575	0.142171	44.0764	-0.853892
ZNF263	AEC Alone RV16	(AEC + Th17 + Neutrophils Uninfected)	0.179071	0.214835	0.379641	0.14229	44.1047	-1.25849
ZNF263	AEC Alone RV16	AEC Alone Uninfected	0.399495	0.00761634	0.0323958	0.142853	44.2363	-2.79655
ZNF263	(AEC + Neutrophils Uninfected)	(AEC + Th17 + Neutrophils Uninfected)	0.0576732	0.686659	0.979974	0.142028	44.0428	-0.406068
ZNF263	(AEC + Neutrophils Uninfected)	AEC Alone Uninfected	0.278097	0.0594	0.351838	0.143737	44.4395	-1.93477
ZNF263	(AEC + Th17 + Neutrophils Uninfected)	AEC Alone Uninfected	0.220423	0.13315	0.482466	0.14409	44.5195	-1.52977
CX3CL1	(AEC + Neutrophils RV16)	(AEC + Th17 + Neutrophils RV16)	0.455734	0.0654882	0.648495	0.241252	44.0065	-1.88903
CX3CL1	(AEC + Neutrophils RV16)	AEC Alone RV16	0.0997487	0.68203	0.888602	0.241859	44.021	-0.412425
CX3CL1	(AEC + Neutrophils RV16)	(AEC + Neutrophils Uninfected)	-1.16226	1.98e-05	0.000422	0.243168	44.052	4.77967
CX3CL1	(AEC + Neutrophils RV16)	(AEC + Th17 + Neutrophils Uninfected)	-1.24282	6.92e-06	0.000156	0.243721	44.065	5.09934
CX3CL1	(AEC + Neutrophils RV16)	AEC Alone Uninfected	-0.627016	0.0126424	0.0378408	0.241156	44.0041	2.60004
CX3CL1	(AEC + Th17 + Neutrophils RV16)	AEC Alone RV16	-0.355985	0.147122	0.361987	0.241218	44.0056	1.47578
CX3CL1	(AEC + Th17 + Neutrophils RV16)	(AEC + Neutrophils Uninfected)	-1.618	3.3e-08	9.21e-07	0.242006	44.0245	6.68577
CX3CL1	(AEC + Th17 + Neutrophils RV16)	(AEC + Th17 + Neutrophils Uninfected)	-1.69855	1.11e-08	3.99e-07	0.242392	44.0337	7.00745
CX3CL1	(AEC + Th17 + Neutrophils RV16)	AEC Alone Uninfected	-1.08275	5.26e-05	0.000274	0.241725	44.0178	4.47927
CX3CL1	AEC Alone RV16	(AEC + Neutrophils Uninfected)	-1.26201	4.5e-06	0.0001	0.241332	44.0084	5.22936
CX3CL1	AEC Alone RV16	(AEC + Th17 + Neutrophils Uninfected)	-1.34256	1.5e-06	3.85e-05	0.241562	44.0139	5.55784
CX3CL1	AEC Alone RV16	AEC Alone Uninfected	-0.726765	0.00448936	0.0220033	0.242644	44.0397	2.99519
CX3CL1	(AEC + Neutrophils Uninfected)	(AEC + Th17 + Neutrophils Uninfected)	-0.0805533	0.739842	0.984852	0.241058	44.0018	0.334165
CX3CL1	(AEC + Neutrophils Uninfected)	AEC Alone Uninfected	0.535246	0.0338162	0.268312	0.244342	44.0795	-2.19056
CX3CL1	(AEC + Th17 + Neutrophils Uninfected)	AEC Alone Uninfected	0.615799	0.0156898	0.183846	0.24502	44.0951	-2.51326
SPATA20	(AEC + Neutrophils RV16)	(AEC + Th17 + Neutrophils RV16)	0.0903833	0.680612	0.961661	0.218119	44.002	-0.414376
SPATA20	(AEC + Neutrophils RV16)	AEC Alone RV16	0.0567741	0.796361	0.931978	0.218674	44.0071	-0.259629
SPATA20	(AEC + Neutrophils RV16)	(AEC + Neutrophils Uninfected)	0.400506	0.0753225	0.189184	0.21987	44.018	-1.82155
SPATA20	(AEC + Neutrophils RV16)	(AEC + Th17 + Neutrophils Uninfected)	0.543383	0.0176422	0.0674903	0.220376	44.0226	-2.46571
SPATA20	(AEC + Neutrophils RV16)	AEC Alone Uninfected	0.843718	0.000357	0.00206014	0.218031	44.0012	-3.86971
SPATA20	(AEC + Th17 + Neutrophils RV16)	AEC Alone RV16	-0.0336093	0.878228	0.943821	0.218087	44.0017	0.154109
SPATA20	(AEC + Th17 + Neutrophils RV16)	(AEC + Neutrophils Uninfected)	0.310123	0.163429	0.272747	0.218808	44.0084	-1.41733
SPATA20	(AEC + Th17 + Neutrophils RV16)	(AEC + Th17 + Neutrophils Uninfected)	0.453	0.0446499	0.103201	0.219161	44.0116	-2.06697
SPATA20	(AEC + Th17 + Neutrophils RV16)	AEC Alone Uninfected	0.753335	0.00125904	0.00425445	0.218551	44.006	-3.44695
SPATA20	AEC Alone RV16	(AEC + Neutrophils Uninfected)	0.343732	0.122336	0.245149	0.218192	44.0027	-1.57536
SPATA20	AEC Alone RV16	(AEC + Th17 + Neutrophils Uninfected)	0.486609	0.0310371	0.099889	0.218403	44.0046	-2.22804
SPATA20	AEC Alone RV16	AEC Alone Uninfected	0.786944	0.000835	0.00644871	0.219392	44.0137	-3.58694
SPATA20	(AEC + Neutrophils Uninfected)	(AEC + Th17 + Neutrophils Uninfected)	0.142877	0.51551	0.961435	0.217942	44.0004	-0.655576
SPATA20	(AEC + Neutrophils Uninfected)	AEC Alone Uninfected	0.443212	0.0510251	0.324792	0.220944	44.0277	-2.00599
SPATA20	(AEC + Th17 + Neutrophils Uninfected)	AEC Alone Uninfected	0.300335	0.182163	0.549239	0.221564	44.0331	-1.35552
TNFRSF12A	(AEC + Neutrophils RV16)	(AEC + Th17 + Neutrophils RV16)	0.259973	0.114025	0.694463	0.161234	44.0008	-1.6124
TNFRSF12A	(AEC + Neutrophils RV16)	AEC Alone RV16	-0.57382	0.000932	0.0488263	0.161645	44.0029	3.54987
TNFRSF12A	(AEC + Neutrophils RV16)	(AEC + Neutrophils Uninfected)	-0.19589	0.234552	0.413532	0.162532	44.0074	1.20524
TNFRSF12A	(AEC + Neutrophils RV16)	(AEC + Th17 + Neutrophils Uninfected)	-0.135108	0.411381	0.598106	0.162908	44.0093	0.829352
TNFRSF12A	(AEC + Neutrophils RV16)	AEC Alone Uninfected	-0.926935	7.82e-07	1.49e-05	0.161168	44.0005	5.75134
TNFRSF12A	(AEC + Th17 + Neutrophils RV16)	AEC Alone RV16	-0.833794	5.45e-06	0.000845	0.16121	44.0007	5.17209
TNFRSF12A	(AEC + Th17 + Neutrophils RV16)	(AEC + Neutrophils Uninfected)	-0.455864	0.00720471	0.0228759	0.161745	44.0034	2.81842
TNFRSF12A	(AEC + Th17 + Neutrophils RV16)	(AEC + Th17 + Neutrophils Uninfected)	-0.395081	0.0188454	0.0521982	0.162007	44.0048	2.43867
TNFRSF12A	(AEC + Th17 + Neutrophils RV16)	AEC Alone Uninfected	-1.18691	3.56e-09	8.42e-08	0.161554	44.0025	7.34682
TNFRSF12A	AEC Alone RV16	(AEC + Neutrophils Uninfected)	0.37793	0.0237032	0.0753409	0.161288	44.0011	-2.3432
TNFRSF12A	AEC Alone RV16	(AEC + Th17 + Neutrophils Uninfected)	0.438713	0.00937318	0.0415114	0.161444	44.0019	-2.71743
TNFRSF12A	AEC Alone RV16	AEC Alone Uninfected	-0.353114	0.0348611	0.09753	0.162177	44.0056	2.17733
TNFRSF12A	(AEC + Neutrophils Uninfected)	(AEC + Th17 + Neutrophils Uninfected)	0.0607828	0.707769	0.983307	0.161102	44.0001	-0.377293
TNFRSF12A	(AEC + Neutrophils Uninfected)	AEC Alone Uninfected	-0.731044	5.32e-05	0.00542596	0.163329	44.0114	4.47591
TNFRSF12A	(AEC + Th17 + Neutrophils Uninfected)	AEC Alone Uninfected	-0.791827	1.66e-05	0.00254961	0.163788	44.0136	4.83445
MAP3K9	(AEC + Neutrophils RV16)	(AEC + Th17 + Neutrophils RV16)	0.0714569	0.791427	0.974311	0.268563	44.0039	-0.266072
MAP3K9	(AEC + Neutrophils RV16)	AEC Alone RV16	-0.72217	0.0102601	0.162556	0.269243	44.0133	2.68223
MAP3K9	(AEC + Neutrophils RV16)	(AEC + Neutrophils Uninfected)	0.394748	0.151881	0.308172	0.270709	44.0333	-1.4582
MAP3K9	(AEC + Neutrophils RV16)	(AEC + Th17 + Neutrophils Uninfected)	0.0770198	0.777846	0.873675	0.271328	44.0416	-0.283862
MAP3K9	(AEC + Neutrophils RV16)	AEC Alone Uninfected	-0.367182	0.178332	0.298681	0.268455	44.0024	1.36776
MAP3K9	(AEC + Th17 + Neutrophils RV16)	AEC Alone RV16	-0.793627	0.0050001	0.0498669	0.268524	44.0034	2.95551
MAP3K9	(AEC + Th17 + Neutrophils RV16)	(AEC + Neutrophils Uninfected)	0.323291	0.236555	0.36129	0.269407	44.0156	-1.20001
MAP3K9	(AEC + Th17 + Neutrophils RV16)	(AEC + Th17 + Neutrophils Uninfected)	0.00556283	0.983646	0.989212	0.26984	44.0215	-0.0206153
MAP3K9	(AEC + Th17 + Neutrophils RV16)	AEC Alone Uninfected	-0.438639	0.110224	0.183644	0.269092	44.0112	1.63007
MAP3K9	AEC Alone RV16	(AEC + Neutrophils Uninfected)	1.11692	0.000146	0.00164116	0.268652	44.0052	-4.15749
MAP3K9	AEC Alone RV16	(AEC + Th17 + Neutrophils Uninfected)	0.799189	0.00478262	0.0253976	0.26891	44.0087	-2.97196
MAP3K9	AEC Alone RV16	AEC Alone Uninfected	0.354988	0.195593	0.334414	0.270122	44.0253	-1.31418
MAP3K9	(AEC + Neutrophils Uninfected)	(AEC + Th17 + Neutrophils Uninfected)	-0.317728	0.24276	0.901866	0.268346	44.0009	1.18403
MAP3K9	(AEC + Neutrophils Uninfected)	AEC Alone Uninfected	-0.76193	0.00753974	0.128851	0.272024	44.0509	2.80097
MAP3K9	(AEC + Th17 + Neutrophils Uninfected)	AEC Alone Uninfected	-0.444202	0.11057	0.444617	0.272783	44.061	1.6284
RALA	(AEC + Neutrophils RV16)	(AEC + Th17 + Neutrophils RV16)	0.0232014	0.818635	0.977245	0.10058	44.0012	-0.230676
RALA	(AEC + Neutrophils RV16)	AEC Alone RV16	-0.162596	0.114009	0.460897	0.100836	44.0043	1.61247
RALA	(AEC + Neutrophils RV16)	(AEC + Neutrophils Uninfected)	0.0764111	0.455078	0.632886	0.101389	44.0108	-0.75364
RALA	(AEC + Neutrophils RV16)	(AEC + Th17 + Neutrophils Uninfected)	0.233501	0.0263892	0.0906203	0.101623	44.0135	-2.29772
RALA	(AEC + Neutrophils RV16)	AEC Alone Uninfected	-0.00768807	0.939393	0.963315	0.100539	44.0007	0.0764683
RALA	(AEC + Th17 + Neutrophils RV16)	AEC Alone RV16	-0.185798	0.0714001	0.237495	0.100565	44.001	1.84753
RALA	(AEC + Th17 + Neutrophils RV16)	(AEC + Neutrophils Uninfected)	0.0532097	0.600594	0.711317	0.100898	44.005	-0.527358
RALA	(AEC + Th17 + Neutrophils RV16)	(AEC + Th17 + Neutrophils Uninfected)	0.2103	0.0432944	0.100725	0.101062	44.0069	-2.08091
RALA	(AEC + Th17 + Neutrophils RV16)	AEC Alone Uninfected	-0.0308895	0.760665	0.828638	0.10078	44.0036	0.306506
RALA	AEC Alone RV16	(AEC + Neutrophils Uninfected)	0.239007	0.0219468	0.0713116	0.100614	44.0016	-2.3755
RALA	AEC Alone RV16	(AEC + Th17 + Neutrophils Uninfected)	0.396098	0.000294	0.00291742	0.100711	44.0028	-3.93301
RALA	AEC Alone RV16	AEC Alone Uninfected	0.154908	0.132879	0.253058	0.101168	44.0082	-1.5312
RALA	(AEC + Neutrophils Uninfected)	(AEC + Th17 + Neutrophils Uninfected)	0.15709	0.125189	0.82947	0.100498	44.0002	-1.56312
RALA	(AEC + Neutrophils Uninfected)	AEC Alone Uninfected	-0.0840992	0.41358	0.785039	0.101886	44.0166	0.825428
RALA	(AEC + Th17 + Neutrophils Uninfected)	AEC Alone Uninfected	-0.24119	0.0227386	0.22362	0.102172	44.0199	2.36062
BAIAP2L1	(AEC + Neutrophils RV16)	(AEC + Th17 + Neutrophils RV16)	-0.216237	0.0188967	0.494336	0.0887103	44.003	2.43756
BAIAP2L1	(AEC + Neutrophils RV16)	AEC Alone RV16	-0.0873979	0.331121	0.686378	0.0889354	44.0105	0.982713
BAIAP2L1	(AEC + Neutrophils RV16)	(AEC + Neutrophils Uninfected)	0.222076	0.0168895	0.0642969	0.0894207	44.0263	-2.4835
BAIAP2L1	(AEC + Neutrophils RV16)	(AEC + Th17 + Neutrophils Uninfected)	0.0926128	0.307093	0.493477	0.0896258	44.0329	-1.03333
BAIAP2L1	(AEC + Neutrophils RV16)	AEC Alone Uninfected	0.244269	0.0085117	0.0275847	0.0886746	44.0019	-2.75467
BAIAP2L1	(AEC + Th17 + Neutrophils RV16)	AEC Alone RV16	0.128839	0.153439	0.370529	0.0886975	44.0026	-1.45256
BAIAP2L1	(AEC + Th17 + Neutrophils RV16)	(AEC + Neutrophils Uninfected)	0.438313	1.23e-05	0.000117	0.0889898	44.0123	-4.92543
BAIAP2L1	(AEC + Th17 + Neutrophils RV16)	(AEC + Th17 + Neutrophils Uninfected)	0.308849	0.00119426	0.00570125	0.089133	44.0169	-3.46504
BAIAP2L1	(AEC + Th17 + Neutrophils RV16)	AEC Alone Uninfected	0.460506	5.29e-06	3.82e-05	0.0888855	44.0088	-5.18089
BAIAP2L1	AEC Alone RV16	(AEC + Neutrophils Uninfected)	0.309474	0.00111892	0.00785989	0.0887398	44.004	-3.48743
BAIAP2L1	AEC Alone RV16	(AEC + Th17 + Neutrophils Uninfected)	0.180011	0.0487928	0.136905	0.0888253	44.0068	-2.02657
BAIAP2L1	AEC Alone RV16	AEC Alone Uninfected	0.331667	0.000566	0.00485396	0.0892264	44.02	-3.71714
BAIAP2L1	(AEC + Neutrophils Uninfected)	(AEC + Th17 + Neutrophils Uninfected)	-0.129463	0.151235	0.85061	0.0886384	44.0007	1.46058
BAIAP2L1	(AEC + Neutrophils Uninfected)	AEC Alone Uninfected	0.0221927	0.806071	0.94587	0.0898562	44.0403	-0.246981
BAIAP2L1	(AEC + Th17 + Neutrophils Uninfected)	AEC Alone Uninfected	0.151656	0.0994401	0.425373	0.0901076	44.0483	-1.68306
KDM7A	(AEC + Neutrophils RV16)	(AEC + Th17 + Neutrophils RV16)	-0.0618077	0.620026	0.951092	0.123778	44.0059	0.499341
KDM7A	(AEC + Neutrophils RV16)	AEC Alone RV16	-0.0453426	0.716562	0.901837	0.12409	44.0195	0.365401
KDM7A	(AEC + Neutrophils RV16)	(AEC + Neutrophils Uninfected)	-0.119319	0.344106	0.530284	0.124762	44.0483	0.956368
KDM7A	(AEC + Neutrophils RV16)	(AEC + Th17 + Neutrophils Uninfected)	-0.230302	0.0722523	0.18802	0.125047	44.0604	1.84173
KDM7A	(AEC + Neutrophils RV16)	AEC Alone Uninfected	-0.260172	0.0412413	0.0971325	0.123729	44.0038	2.10276
KDM7A	(AEC + Th17 + Neutrophils RV16)	AEC Alone RV16	0.0164651	0.894769	0.952407	0.123761	44.0052	-0.13304
KDM7A	(AEC + Th17 + Neutrophils RV16)	(AEC + Neutrophils Uninfected)	-0.057511	0.645517	0.747521	0.124166	44.0227	0.46318
KDM7A	(AEC + Th17 + Neutrophils RV16)	(AEC + Th17 + Neutrophils Uninfected)	-0.168494	0.182377	0.302	0.124364	44.0313	1.35485
KDM7A	(AEC + Th17 + Neutrophils RV16)	AEC Alone Uninfected	-0.198364	0.116877	0.192766	0.124021	44.0165	1.59944
KDM7A	AEC Alone RV16	(AEC + Neutrophils Uninfected)	-0.0739761	0.553267	0.690196	0.123819	44.0077	0.597452
KDM7A	AEC Alone RV16	(AEC + Th17 + Neutrophils Uninfected)	-0.184959	0.142739	0.287741	0.123938	44.0129	1.49236
KDM7A	AEC Alone RV16	AEC Alone Uninfected	-0.214829	0.0914257	0.194494	0.124493	44.0368	1.72563
KDM7A	(AEC + Neutrophils Uninfected)	(AEC + Th17 + Neutrophils Uninfected)	-0.110983	0.374416	0.937225	0.123679	44.0016	0.89735
KDM7A	(AEC + Neutrophils Uninfected)	AEC Alone Uninfected	-0.140853	0.267291	0.669053	0.125366	44.0738	1.12354
KDM7A	(AEC + Th17 + Neutrophils Uninfected)	AEC Alone Uninfected	-0.0298702	0.813288	0.94429	0.125714	44.0884	0.237605
ETV1	(AEC + Neutrophils RV16)	(AEC + Th17 + Neutrophils RV16)	-0.556989	0.137621	0.722647	0.368321	44.0109	1.51224
ETV1	(AEC + Neutrophils RV16)	AEC Alone RV16	0.111696	0.763693	0.920168	0.369238	44.0333	-0.302503
ETV1	(AEC + Neutrophils RV16)	(AEC + Neutrophils Uninfected)	-0.932877	0.0156995	0.0609196	0.371214	44.0811	2.51304
ETV1	(AEC + Neutrophils RV16)	(AEC + Th17 + Neutrophils Uninfected)	0.471831	0.211383	0.386303	0.37205	44.1011	-1.26819
ETV1	(AEC + Neutrophils RV16)	AEC Alone Uninfected	0.293553	0.429547	0.566492	0.368175	44.0073	-0.79732
ETV1	(AEC + Th17 + Neutrophils RV16)	AEC Alone RV16	0.668685	0.0762247	0.248001	0.368268	44.0096	-1.81575
ETV1	(AEC + Th17 + Neutrophils RV16)	(AEC + Neutrophils Uninfected)	-0.375888	0.31452	0.447532	0.369459	44.0387	1.0174
ETV1	(AEC + Th17 + Neutrophils RV16)	(AEC + Th17 + Neutrophils Uninfected)	1.02882	0.00795912	0.0263798	0.370042	44.0529	-2.78028
ETV1	(AEC + Th17 + Neutrophils RV16)	AEC Alone Uninfected	0.850543	0.0259533	0.0556088	0.369034	44.0284	-2.30478
ETV1	AEC Alone RV16	(AEC + Neutrophils Uninfected)	-1.04457	0.00689396	0.0308065	0.368441	44.0138	2.83512
ETV1	AEC Alone RV16	(AEC + Th17 + Neutrophils Uninfected)	0.360136	0.334135	0.507718	0.368789	44.0224	-0.976536
ETV1	AEC Alone RV16	AEC Alone Uninfected	0.181858	0.625901	0.745382	0.370423	44.0621	-0.490947
ETV1	(AEC + Neutrophils Uninfected)	(AEC + Th17 + Neutrophils Uninfected)	1.40471	0.000419	0.271151	0.368028	44.0037	-3.81685
ETV1	(AEC + Neutrophils Uninfected)	AEC Alone Uninfected	1.22643	0.0019851	0.057716	0.372988	44.1234	-3.28812
ETV1	(AEC + Th17 + Neutrophils Uninfected)	AEC Alone Uninfected	-0.178278	0.635954	0.873537	0.374012	44.1475	0.476662
AGK	(AEC + Neutrophils RV16)	(AEC + Th17 + Neutrophils RV16)	-0.0607639	0.603424	0.947074	0.116128	44.016	0.52325
AGK	(AEC + Neutrophils RV16)	AEC Alone RV16	0.184202	0.120733	0.47349	0.116413	44.0461	-1.58231
AGK	(AEC + Neutrophils RV16)	(AEC + Neutrophils Uninfected)	-0.233149	0.0525585	0.146642	0.117029	44.1102	1.99222
AGK	(AEC + Neutrophils RV16)	(AEC + Th17 + Neutrophils Uninfected)	0.00465161	0.968544	0.982066	0.11729	44.137	-0.0396591
AGK	(AEC + Neutrophils RV16)	AEC Alone Uninfected	-0.102707	0.381083	0.52074	0.116082	44.0112	0.884781
AGK	(AEC + Th17 + Neutrophils RV16)	AEC Alone RV16	0.244966	0.0406009	0.170675	0.116111	44.0142	-2.10975
AGK	(AEC + Th17 + Neutrophils RV16)	(AEC + Neutrophils Uninfected)	-0.172385	0.146011	0.250698	0.116482	44.0533	1.47992
AGK	(AEC + Th17 + Neutrophils RV16)	(AEC + Th17 + Neutrophils Uninfected)	0.0654155	0.577831	0.701837	0.116664	44.0723	-0.560716
AGK	(AEC + Th17 + Neutrophils RV16)	AEC Alone Uninfected	-0.0419436	0.7202	0.796211	0.11635	44.0394	0.360495
AGK	AEC Alone RV16	(AEC + Neutrophils Uninfected)	-0.417351	0.000821	0.00619359	0.116165	44.0199	3.59274
AGK	AEC Alone RV16	(AEC + Th17 + Neutrophils Uninfected)	-0.179551	0.129695	0.269914	0.116274	44.0314	1.54421
AGK	AEC Alone RV16	AEC Alone Uninfected	-0.28691	0.0180253	0.0604157	0.116783	44.0847	2.45678
AGK	(AEC + Neutrophils Uninfected)	(AEC + Th17 + Neutrophils Uninfected)	0.2378	0.046417	0.74714	0.116036	44.0063	-2.04936
AGK	(AEC + Neutrophils Uninfected)	AEC Alone Uninfected	0.130441	0.273279	0.672163	0.117582	44.1669	-1.10936
AGK	(AEC + Th17 + Neutrophils Uninfected)	AEC Alone Uninfected	-0.107359	0.367456	0.7213	0.117902	44.1992	0.910581
ALDH3B1	(AEC + Neutrophils RV16)	(AEC + Th17 + Neutrophils RV16)	-0.504428	0.0912106	0.676585	0.29211	44.0013	1.72685
ALDH3B1	(AEC + Neutrophils RV16)	AEC Alone RV16	-0.201315	0.495423	0.791412	0.292854	44.0046	0.687423
ALDH3B1	(AEC + Neutrophils RV16)	(AEC + Neutrophils Uninfected)	0.626804	0.0389168	0.117961	0.294459	44.0117	-2.12866
ALDH3B1	(AEC + Neutrophils RV16)	(AEC + Th17 + Neutrophils Uninfected)	0.14439	0.627109	0.770367	0.295138	44.0147	-0.489229
ALDH3B1	(AEC + Neutrophils RV16)	AEC Alone Uninfected	0.594322	0.0478599	0.108779	0.291991	44.0008	-2.03541
ALDH3B1	(AEC + Th17 + Neutrophils RV16)	AEC Alone RV16	0.303114	0.305023	0.54669	0.292067	44.0011	-1.03782
ALDH3B1	(AEC + Th17 + Neutrophils RV16)	(AEC + Neutrophils Uninfected)	1.13123	0.000367	0.00196678	0.293034	44.0054	-3.86041
ALDH3B1	(AEC + Th17 + Neutrophils RV16)	(AEC + Th17 + Neutrophils Uninfected)	0.648818	0.0323102	0.0799696	0.293508	44.0075	-2.21057
ALDH3B1	(AEC + Th17 + Neutrophils RV16)	AEC Alone Uninfected	1.09875	0.000507	0.00192005	0.292689	44.0039	-3.75399
ALDH3B1	AEC Alone RV16	(AEC + Neutrophils Uninfected)	0.828118	0.00691476	0.0308717	0.292207	44.0017	-2.83401
ALDH3B1	AEC Alone RV16	(AEC + Th17 + Neutrophils Uninfected)	0.345705	0.243578	0.41154	0.29249	44.003	-1.18194
ALDH3B1	AEC Alone RV16	AEC Alone Uninfected	0.795637	0.00960489	0.0382577	0.293817	44.0089	-2.70793
ALDH3B1	(AEC + Neutrophils Uninfected)	(AEC + Th17 + Neutrophils Uninfected)	-0.482414	0.105485	0.814655	0.291871	44.0002	1.65283
ALDH3B1	(AEC + Neutrophils Uninfected)	AEC Alone Uninfected	-0.0324816	0.913089	0.978217	0.2959	44.018	0.109772
ALDH3B1	(AEC + Th17 + Neutrophils Uninfected)	AEC Alone Uninfected	0.449932	0.136594	0.487811	0.296731	44.0216	-1.51629
TTC22	(AEC + Neutrophils RV16)	(AEC + Th17 + Neutrophils RV16)	0.0146792	0.927443	0.993865	0.160279	44.0406	-0.0915855
TTC22	(AEC + Neutrophils RV16)	AEC Alone RV16	-0.0961482	0.55258	0.823998	0.160653	44.097	0.598483
TTC22	(AEC + Neutrophils RV16)	(AEC + Neutrophils Uninfected)	0.0116018	0.943041	0.970256	0.161461	44.2174	-0.0718552
TTC22	(AEC + Neutrophils RV16)	(AEC + Th17 + Neutrophils Uninfected)	-0.00647381	0.968265	0.982066	0.161802	44.2677	0.0400106
TTC22	(AEC + Neutrophils RV16)	AEC Alone Uninfected	0.182674	0.260388	0.395902	0.160219	44.0316	-1.14015
TTC22	(AEC + Th17 + Neutrophils RV16)	AEC Alone RV16	-0.110827	0.492844	0.712421	0.160257	44.0373	0.691559
TTC22	(AEC + Th17 + Neutrophils RV16)	(AEC + Neutrophils Uninfected)	-0.00307742	0.984812	0.991138	0.160744	44.1106	0.0191449
TTC22	(AEC + Th17 + Neutrophils RV16)	(AEC + Th17 + Neutrophils Uninfected)	-0.021153	0.896056	0.932611	0.160982	44.1463	0.1314
TTC22	(AEC + Th17 + Neutrophils RV16)	AEC Alone Uninfected	0.167995	0.301154	0.408593	0.16057	44.0845	-1.04624
TTC22	AEC Alone RV16	(AEC + Neutrophils Uninfected)	0.10775	0.505055	0.649239	0.160328	44.048	-0.672061
TTC22	AEC Alone RV16	(AEC + Th17 + Neutrophils Uninfected)	0.0896744	0.579111	0.723463	0.16047	44.0695	-0.558823
TTC22	AEC Alone RV16	AEC Alone Uninfected	0.278822	0.0905525	0.193176	0.161138	44.1694	-1.73034
TTC22	(AEC + Neutrophils Uninfected)	(AEC + Th17 + Neutrophils Uninfected)	-0.0180756	0.910654	0.994129	0.160159	44.0224	0.11286
TTC22	(AEC + Neutrophils Uninfected)	AEC Alone Uninfected	0.171072	0.297237	0.693366	0.162186	44.3238	-1.05479
TTC22	(AEC + Th17 + Neutrophils Uninfected)	AEC Alone Uninfected	0.189148	0.250949	0.621826	0.162605	44.3845	-1.16324
PHTF2	(AEC + Neutrophils RV16)	(AEC + Th17 + Neutrophils RV16)	-0.155613	0.498372	0.922263	0.227937	44.0295	0.682701
PHTF2	(AEC + Neutrophils RV16)	AEC Alone RV16	0.279707	0.227379	0.598675	0.228481	44.0759	-1.2242
PHTF2	(AEC + Neutrophils RV16)	(AEC + Neutrophils Uninfected)	0.568184	0.017271	0.0653646	0.229656	44.1746	-2.47407
PHTF2	(AEC + Neutrophils RV16)	(AEC + Th17 + Neutrophils Uninfected)	0.871633	0.000456	0.00436871	0.230152	44.2158	-3.7872
PHTF2	(AEC + Neutrophils RV16)	AEC Alone Uninfected	0.890635	0.000316	0.00186221	0.22785	44.0222	-3.90886
PHTF2	(AEC + Th17 + Neutrophils RV16)	AEC Alone RV16	0.43532	0.0626492	0.219542	0.227905	44.0269	-1.91009
PHTF2	(AEC + Th17 + Neutrophils RV16)	(AEC + Neutrophils Uninfected)	0.723796	0.00280229	0.0104594	0.228613	44.087	-3.16603
PHTF2	(AEC + Th17 + Neutrophils RV16)	(AEC + Th17 + Neutrophils Uninfected)	1.02725	5.12e-05	0.000432	0.22896	44.1163	-4.48658
PHTF2	(AEC + Th17 + Neutrophils RV16)	AEC Alone Uninfected	1.04625	3.78e-05	0.000206	0.22836	44.0656	-4.58156
PHTF2	AEC Alone RV16	(AEC + Neutrophils Uninfected)	0.288476	0.212453	0.359728	0.228008	44.0356	-1.2652
PHTF2	AEC Alone RV16	(AEC + Th17 + Neutrophils Uninfected)	0.591926	0.0128411	0.0520391	0.228215	44.0533	-2.59372
PHTF2	AEC Alone RV16	AEC Alone Uninfected	0.610927	0.0106956	0.0413411	0.229186	44.1353	-2.66564
PHTF2	(AEC + Neutrophils Uninfected)	(AEC + Th17 + Neutrophils Uninfected)	0.30345	0.189616	0.870742	0.227763	44.0147	-1.33231
PHTF2	(AEC + Neutrophils Uninfected)	AEC Alone Uninfected	0.322451	0.169186	0.557757	0.23071	44.2618	-1.39765
PHTF2	(AEC + Th17 + Neutrophils Uninfected)	AEC Alone Uninfected	0.0190013	0.934903	0.981453	0.231319	44.3116	-0.0821433
FARP2	(AEC + Neutrophils RV16)	(AEC + Th17 + Neutrophils RV16)	-0.0549202	0.782077	0.973772	0.197335	44.0624	0.278309
FARP2	(AEC + Neutrophils RV16)	AEC Alone RV16	-0.250979	0.211092	0.583103	0.197777	44.1343	1.269
FARP2	(AEC + Neutrophils RV16)	(AEC + Neutrophils Uninfected)	0.22981	0.253719	0.436149	0.198729	44.2875	-1.1564
FARP2	(AEC + Neutrophils RV16)	(AEC + Th17 + Neutrophils Uninfected)	0.261873	0.195245	0.367342	0.199132	44.3515	-1.31507
FARP2	(AEC + Neutrophils RV16)	AEC Alone Uninfected	0.162407	0.414775	0.552477	0.197265	44.051	-0.823295
FARP2	(AEC + Th17 + Neutrophils RV16)	AEC Alone RV16	-0.196059	0.325815	0.569153	0.19731	44.0583	0.99366
FARP2	(AEC + Th17 + Neutrophils RV16)	(AEC + Neutrophils Uninfected)	0.28473	0.157237	0.265	0.197884	44.1516	-1.43888
FARP2	(AEC + Th17 + Neutrophils RV16)	(AEC + Th17 + Neutrophils Uninfected)	0.316794	0.117026	0.216659	0.198165	44.1969	-1.59864
FARP2	(AEC + Th17 + Neutrophils RV16)	AEC Alone Uninfected	0.217327	0.277558	0.383465	0.197679	44.1184	-1.0994
FARP2	AEC Alone RV16	(AEC + Neutrophils Uninfected)	0.480789	0.0189757	0.0641895	0.197393	44.0719	-2.43569
FARP2	AEC Alone RV16	(AEC + Th17 + Neutrophils Uninfected)	0.512852	0.0127665	0.0518396	0.197561	44.0992	-2.59592
FARP2	AEC Alone RV16	AEC Alone Uninfected	0.413386	0.0429552	0.113669	0.198348	44.2264	-2.08415
FARP2	(AEC + Neutrophils Uninfected)	(AEC + Th17 + Neutrophils Uninfected)	0.0320635	0.871578	0.991447	0.197194	44.0393	-0.162599
FARP2	(AEC + Neutrophils Uninfected)	AEC Alone Uninfected	-0.0674026	0.73717	0.924894	0.199585	44.4229	0.337714
FARP2	(AEC + Th17 + Neutrophils Uninfected)	AEC Alone Uninfected	-0.0994661	0.621542	0.866818	0.200079	44.5002	0.497134
USH1C	(AEC + Neutrophils RV16)	(AEC + Th17 + Neutrophils RV16)	-0.360408	0.352993	0.872341	0.383931	44.0063	0.938732
USH1C	(AEC + Neutrophils RV16)	AEC Alone RV16	0.50782	0.193868	0.568169	0.384897	44.0206	-1.31937
USH1C	(AEC + Neutrophils RV16)	(AEC + Neutrophils Uninfected)	1.06337	0.00865995	0.0393839	0.38698	44.051	-2.74787
USH1C	(AEC + Neutrophils RV16)	(AEC + Th17 + Neutrophils Uninfected)	1.05291	0.00943592	0.0429128	0.387861	44.0637	-2.71467
USH1C	(AEC + Neutrophils RV16)	AEC Alone Uninfected	1.32217	0.00126569	0.00579149	0.383778	44.004	-3.44515
USH1C	(AEC + Th17 + Neutrophils RV16)	AEC Alone RV16	0.868228	0.0287055	0.137081	0.383876	44.0055	-2.26174
USH1C	(AEC + Th17 + Neutrophils RV16)	(AEC + Neutrophils Uninfected)	1.42378	0.000602	0.0029532	0.385131	44.024	-3.69688
USH1C	(AEC + Th17 + Neutrophils RV16)	(AEC + Th17 + Neutrophils Uninfected)	1.41332	0.00066389	0.00351423	0.385745	44.033	-3.66387
USH1C	(AEC + Th17 + Neutrophils RV16)	AEC Alone Uninfected	1.68258	7.37e-05	0.000364	0.384683	44.0174	-4.37395
USH1C	AEC Alone RV16	(AEC + Neutrophils Uninfected)	0.555553	0.155113	0.288504	0.384058	44.0082	-1.44653
USH1C	AEC Alone RV16	(AEC + Th17 + Neutrophils Uninfected)	0.545094	0.163247	0.314922	0.384424	44.0136	-1.41795
USH1C	AEC Alone RV16	AEC Alone Uninfected	0.814353	0.0406729	0.10938	0.386146	44.0389	-2.10892
USH1C	(AEC + Neutrophils Uninfected)	(AEC + Th17 + Neutrophils Uninfected)	-0.0104587	0.978373	0.998053	0.383622	44.0017	0.0272629
USH1C	(AEC + Neutrophils Uninfected)	AEC Alone Uninfected	0.2588	0.509164	0.833122	0.38885	44.0778	-0.665554
USH1C	(AEC + Th17 + Neutrophils Uninfected)	AEC Alone Uninfected	0.269259	0.493478	0.798278	0.389929	44.0931	-0.690534
GGCT	(AEC + Neutrophils RV16)	(AEC + Th17 + Neutrophils RV16)	-0.127	0.403769	0.893261	0.150648	44.0471	0.843025
GGCT	(AEC + Neutrophils RV16)	AEC Alone RV16	0.261116	0.0907503	0.422395	0.150996	44.1088	-1.72929
GGCT	(AEC + Neutrophils RV16)	(AEC + Neutrophils Uninfected)	0.203425	0.186902	0.355163	0.151745	44.2402	-1.34058
GGCT	(AEC + Neutrophils RV16)	(AEC + Th17 + Neutrophils Uninfected)	0.322362	0.0396486	0.122315	0.152062	44.2951	-2.11994
GGCT	(AEC + Neutrophils RV16)	AEC Alone Uninfected	0.351446	0.0242371	0.0636272	0.150593	44.0373	-2.33374
GGCT	(AEC + Th17 + Neutrophils RV16)	AEC Alone RV16	0.388116	0.0134044	0.0876705	0.150628	44.0436	-2.57665
GGCT	(AEC + Th17 + Neutrophils RV16)	(AEC + Neutrophils Uninfected)	0.330425	0.0340794	0.0805577	0.15108	44.1236	-2.1871
GGCT	(AEC + Th17 + Neutrophils RV16)	(AEC + Th17 + Neutrophils Uninfected)	0.449362	0.00480091	0.0176405	0.151301	44.1625	-2.97
GGCT	(AEC + Th17 + Neutrophils RV16)	AEC Alone Uninfected	0.478446	0.00276938	0.00836319	0.150918	44.0951	-3.17023
GGCT	AEC Alone RV16	(AEC + Neutrophils Uninfected)	-0.0576903	0.703685	0.808956	0.150694	44.0552	0.382832
GGCT	AEC Alone RV16	(AEC + Th17 + Neutrophils Uninfected)	0.0612467	0.686651	0.802639	0.150826	44.0787	-0.406076
GGCT	AEC Alone RV16	AEC Alone Uninfected	0.0903299	0.553916	0.686628	0.151445	44.1878	-0.596454
GGCT	(AEC + Neutrophils Uninfected)	(AEC + Th17 + Neutrophils Uninfected)	0.118937	0.433713	0.95348	0.150537	44.0273	-0.790084
GGCT	(AEC + Neutrophils Uninfected)	AEC Alone Uninfected	0.14802	0.33674	0.728119	0.152417	44.3563	-0.97115
GGCT	(AEC + Th17 + Neutrophils Uninfected)	AEC Alone Uninfected	0.0290832	0.84992	0.953357	0.152806	44.4226	-0.190328
DBF4	(AEC + Neutrophils RV16)	(AEC + Th17 + Neutrophils RV16)	-0.297909	0.113715	0.694189	0.184599	44.0127	1.61382
DBF4	(AEC + Neutrophils RV16)	AEC Alone RV16	-0.0922731	0.620527	0.856902	0.185056	44.0381	0.498622
DBF4	(AEC + Neutrophils RV16)	(AEC + Neutrophils Uninfected)	-0.475622	0.014092	0.0564173	0.186043	44.0922	2.55652
DBF4	(AEC + Neutrophils RV16)	(AEC + Th17 + Neutrophils Uninfected)	-0.313263	0.100016	0.233015	0.18646	44.1148	1.68006
DBF4	(AEC + Neutrophils RV16)	AEC Alone Uninfected	-0.208351	0.264966	0.400984	0.184526	44.0087	1.12912
DBF4	(AEC + Th17 + Neutrophils RV16)	AEC Alone RV16	0.205636	0.271276	0.512109	0.184573	44.0113	-1.11412
DBF4	(AEC + Th17 + Neutrophils RV16)	(AEC + Neutrophils Uninfected)	-0.177713	0.342423	0.477646	0.185167	44.0442	0.959745
DBF4	(AEC + Th17 + Neutrophils RV16)	(AEC + Th17 + Neutrophils Uninfected)	-0.0153543	0.934393	0.95709	0.185458	44.0602	0.0827911
DBF4	(AEC + Th17 + Neutrophils RV16)	AEC Alone Uninfected	0.0895573	0.630635	0.721522	0.184955	44.0325	-0.484212
DBF4	AEC Alone RV16	(AEC + Neutrophils Uninfected)	-0.383348	0.0437681	0.117959	0.184659	44.0161	2.07598
DBF4	AEC Alone RV16	(AEC + Th17 + Neutrophils Uninfected)	-0.22099	0.238244	0.405658	0.184832	44.0257	1.19562
DBF4	AEC Alone RV16	AEC Alone Uninfected	-0.116078	0.535025	0.670306	0.185648	44.0707	0.62526
DBF4	(AEC + Neutrophils Uninfected)	(AEC + Th17 + Neutrophils Uninfected)	0.162359	0.383522	0.940956	0.184452	44.0046	-0.880219
DBF4	(AEC + Neutrophils Uninfected)	AEC Alone Uninfected	0.26727	0.159814	0.544106	0.186928	44.14	-1.4298
DBF4	(AEC + Th17 + Neutrophils Uninfected)	AEC Alone Uninfected	0.104912	0.578505	0.846794	0.187439	44.1672	-0.55971
IFRD1	(AEC + Neutrophils RV16)	(AEC + Th17 + Neutrophils RV16)	0.168557	0.318392	0.851643	0.16702	44.0266	-1.0092
IFRD1	(AEC + Neutrophils RV16)	AEC Alone RV16	0.0276086	0.869773	0.956879	0.167422	44.0698	-0.164904
IFRD1	(AEC + Neutrophils RV16)	(AEC + Neutrophils Uninfected)	-0.426561	0.014872	0.0585171	0.168288	44.1619	2.53471
IFRD1	(AEC + Neutrophils RV16)	(AEC + Th17 + Neutrophils Uninfected)	-0.455419	0.0097817	0.0439616	0.168654	44.2003	2.70032
IFRD1	(AEC + Neutrophils RV16)	AEC Alone Uninfected	-0.341496	0.0468185	0.107069	0.166957	44.0197	2.04542
IFRD1	(AEC + Th17 + Neutrophils RV16)	AEC Alone RV16	-0.140949	0.403223	0.641365	0.166997	44.0241	0.844017
IFRD1	(AEC + Th17 + Neutrophils RV16)	(AEC + Neutrophils Uninfected)	-0.595118	0.000923	0.00419921	0.167519	44.0802	3.55254
IFRD1	(AEC + Th17 + Neutrophils RV16)	(AEC + Th17 + Neutrophils Uninfected)	-0.623976	0.000562	0.00306845	0.167774	44.1075	3.71914
IFRD1	(AEC + Th17 + Neutrophils RV16)	AEC Alone Uninfected	-0.510053	0.00388458	0.0111171	0.167333	44.0602	3.04814
IFRD1	AEC Alone RV16	(AEC + Neutrophils Uninfected)	-0.45417	0.00934784	0.0383965	0.167073	44.0323	2.71839
IFRD1	AEC Alone RV16	(AEC + Th17 + Neutrophils Uninfected)	-0.483028	0.0059822	0.0298208	0.167225	44.0487	2.88848
IFRD1	AEC Alone RV16	AEC Alone Uninfected	-0.369105	0.0332536	0.0945159	0.167941	44.1252	2.19782
IFRD1	(AEC + Neutrophils Uninfected)	(AEC + Th17 + Neutrophils Uninfected)	-0.0288578	0.863512	0.990868	0.166892	44.0127	0.172913
IFRD1	(AEC + Neutrophils Uninfected)	AEC Alone Uninfected	0.0850648	0.617356	0.880229	0.169065	44.2432	-0.503148
IFRD1	(AEC + Th17 + Neutrophils Uninfected)	AEC Alone Uninfected	0.113923	0.50504	0.80428	0.169514	44.2896	-0.672055
COX10	(AEC + Neutrophils RV16)	(AEC + Th17 + Neutrophils RV16)	0.124892	0.418429	0.897193	0.1529	44.0273	-0.816821
COX10	(AEC + Neutrophils RV16)	AEC Alone RV16	0.167936	0.279157	0.643644	0.153267	44.0713	-1.09571
COX10	(AEC + Neutrophils RV16)	(AEC + Neutrophils Uninfected)	-0.22024	0.159872	0.319184	0.154058	44.165	1.42959
COX10	(AEC + Neutrophils RV16)	(AEC + Th17 + Neutrophils Uninfected)	0.120826	0.438043	0.621689	0.154393	44.2042	-0.782585
COX10	(AEC + Neutrophils RV16)	AEC Alone Uninfected	0.242247	0.120135	0.222111	0.152841	44.0203	-1.58495
COX10	(AEC + Th17 + Neutrophils RV16)	AEC Alone RV16	0.0430445	0.7796	0.893827	0.152879	44.0248	-0.28156
COX10	(AEC + Th17 + Neutrophils RV16)	(AEC + Neutrophils Uninfected)	-0.345131	0.0294541	0.0716028	0.153355	44.0819	2.25053
COX10	(AEC + Th17 + Neutrophils RV16)	(AEC + Th17 + Neutrophils Uninfected)	-0.00406599	0.978999	0.986093	0.153589	44.1096	0.0264732
COX10	(AEC + Th17 + Neutrophils RV16)	AEC Alone Uninfected	0.117355	0.447703	0.559253	0.153185	44.0616	-0.766098
COX10	AEC Alone RV16	(AEC + Neutrophils Uninfected)	-0.388176	0.0147635	0.0535856	0.152948	44.0331	2.53796
COX10	AEC Alone RV16	(AEC + Th17 + Neutrophils Uninfected)	-0.0471105	0.759733	0.851314	0.153087	44.0498	0.307736
COX10	AEC Alone RV16	AEC Alone Uninfected	0.0743104	0.63124	0.748745	0.153741	44.1277	-0.483346
COX10	(AEC + Neutrophils Uninfected)	(AEC + Th17 + Neutrophils Uninfected)	0.341065	0.0307278	0.689479	0.152782	44.0132	-2.23236
COX10	(AEC + Neutrophils Uninfected)	AEC Alone Uninfected	0.462486	0.00456554	0.0969444	0.154769	44.2478	-2.98824
COX10	(AEC + Th17 + Neutrophils Uninfected)	AEC Alone Uninfected	0.121421	0.43811	0.767068	0.155179	44.2951	-0.782456
GTF2IRD1	(AEC + Neutrophils RV16)	(AEC + Th17 + Neutrophils RV16)	0.0695702	0.654719	0.956382	0.154504	44.0093	-0.45028
GTF2IRD1	(AEC + Neutrophils RV16)	AEC Alone RV16	-0.223104	0.156828	0.524464	0.15489	44.029	1.4404
GTF2IRD1	(AEC + Neutrophils RV16)	(AEC + Neutrophils Uninfected)	-0.0196046	0.900388	0.945958	0.155723	44.0711	0.125894
GTF2IRD1	(AEC + Neutrophils RV16)	(AEC + Th17 + Neutrophils Uninfected)	-0.174875	0.268584	0.451941	0.156074	44.0887	1.12046
[truncated: 221,276+ more rows]

## Sheet: Table E3
gene	module
TSPAN6	3
SCYL3	1
FUCA2	5
GCLC	1
ENPP4	1
CFTR	2
CYP51A1	9
KRIT1	1
MAD1L1	4
M6PR	6
CYP26B1	2
ICA1	2
AK2	1
FKBP4	1
KDM1A	3
NDUFAB1	3
PDK4	1
SLC22A16	1
ZMYND10	1
ARX	1
DVL2	1
PRSS22	5
UPF1	1
SLC25A5	1
DHX33	4
REXO5	1
CIAPIN1	5
ATOSB	2
PRKAR2B	0
TSPOAP1	1
CROT	6
RHBDD2	1
IBTK	0
FBXL3	1
PDK2	3
ITGA3	2
LAMP2	2
CRLF1	4
TMEM132A	4
AP2B1	2
CX3CL1	5
SPATA20	3
TNFRSF12A	2
MAP3K9	2
BAIAP2L1	1
ALDH3B1	1
COX10	0
PAF1	1
VPS41	6
ARHGAP44	0
ADIPOR2	5
PRSS21	2
PROM1	1
NOS2	0
SLC13A2	1
TRAPPC6A	1
FMO3	1
JARID2	4
DLEC1	1
SYPL1	1
MGST1	1
ST3GAL1	4
IL32	2
MED24	10
RPS20	7
CSDE1	6
REV3L	1
POMT2	2
SPRTN	1
UQCRC1	1
CD9	1
PHF7	1
NISCH	2
FUZ	1
PRSS3	4
HFE	0
FYN	2
HIVEP2	4
ELOA	5
MKS1	1
AKAP8L	2
PTBP1	3
SYT7	2
LARS2	3
PLAUR	5
RABGAP1	3
CEP68	3
SEMA3B	5
MBTPS2	0
LTF	1
ELOVL5	1
KDM5D	1
CALCOCO1	3
EHD3	2
MAN2B2	2
SLC25A39	2
PGM3	2
CLK1	1
RNF14	2
GPRC5A	5
CD6	1
POLA2	1
CAPN1	2
MDH1	1
COX15	1
CCDC88C	1
ZMYND11	3
XYLT2	0
IL20RA	1
SLC38A5	5
RUFY3	0
TTC27	1
PHLDB1	2
SNAI2	2
CD74	1
ZRANB1	0
MNAT1	1
SAMD4A	2
PLEKHB1	1
SERPINB1	10
RTF2	1
GABRA1	3
SLC45A4	1
NDUFS1	1
ERP44	9
EHD2	2
CCDC28A	1
RRAGD	3
HSF2	1
TYMP	10
SEC63	3
FAS	5
CD44	2
SLAMF7	4
MIPEP	1
IFNGR1	5
SH2D2A	2
SNX1	0
TBPL1	1
BMAL2	5
BCLAF1	3
RABEP1	0
HMGB3	1
BAK1	5
GRN	5
IFT88	1
ALG1	1
GAB2	2
PIAS1	0
SLC4A7	3
MAP2K3	5
CLXN	1
PEX3	1
FAM136A	3
NSMAF	0
ADSS2	1
TIMP2	2
ZZZ3	0
TUBG2	0
MFAP3	0
MAT2B	1
VCAN	2
MTREX	1
DNAH5	1
STAU2	1
PHF23	4
RAB27B	5
LSG1	1
TNC	2
TDP1	1
DCUN1D1	1
ADRB1	1
CUL7	6
HSPA5	9
YTHDC2	2
POLR2B	3
TPR	3
XK	1
ARHGAP6	1
MAP4	2
ROS1	2
USP28	1
HDAC9	5
RRM2B	6
LMO3	1
CELF2	2
PER3	1
EPN3	1
LTBP1	2
ELN	1
HEXB	4
LETMD1	0
BCAR1	5
FHIP1B	2
HERPUD1	1
HOMER3	2
POLQ	1
PIK3CB	1
CYBA	2
MPHOSPH9	3
PLEKHA5	1
PRSS8	5
FNIP2	2
MSMO1	9
FOXN3	3
MRTO4	7
LAMA3	2
AP5M1	1
KCNQ1	1
TRAPPC3	4
THRAP3	6
HHAT	3
SYNE2	1
ATP9A	3
GALC	1
NOP58	1
CUL1	1
CYFIP2	3
GINM1	2
PUM2	1
ZFR	6
SERPINB3	1
PITHD1	3
MTA3	3
LAMC2	2
SEC61A1	2
CROCC	1
YIPF1	5
NDC1	3
TARBP1	0
GATB	3
MXD1	5
GNA15	5
PIGV	1
SNRNP40	1
PRDM6	3
TNK2	0
CDH3	2
GPBP1	8
DGAT2	0
WAPL	0
POLD1	3
EIF4B	3
SLC6A16	1
RPL18	3
MED29	1
MTMR1	1
GPC1	2
TM7SF3	2
DMRT3	1
NGFR	1
HIPK2	2
TNPO3	2
CTSA	2
SUGP2	6
CNN2	2
DDX20	1
BTBD1	3
CHI3L2	4
SBNO2	5
PMS1	3
CALCRL	1
ZNF76	0
NTHL1	7
PKN2	8
DGKA	4
ANKRD44	1
ADAT1	3
PDIA5	2
NDUFB4	0
PACC1	4
COL17A1	2
ME1	4
SLC9A7	2
FOXJ2	2
PPP2R5A	1
KDM4A	3
NFYC	0
ZMYND12	1
ELOVL1	2
MPPED2	1
ZBTB11	3
GOLGA5	0
FGFR2	1
THUMPD1	3
MSANTD3	2
PFKP	2
IDI1	9
SP100	10
KLF6	5
TRAM1	2
PHKA1	0
TNFRSF1A	5
CACNB1	4
PKM	2
DNTTIP2	1
TP53BP1	3
RHOA	6
PRKCZ	6
IDH3G	1
HYAL2	4
RASSF1	2
FGFR3	1
HEATR6	0
COASY	1
OTUD5	3
FTSJ1	2
KIF2A	1
PSME4	2
IFT80	1
PITX1	1
NUP133	3
DNAJA2	1
BCL3	9
KCNAB2	1
RORA	1
NUCB2	1
DAPP1	8
SLC44A1	3
EXOC5	3
FSTL3	2
JMJD6	0
AP3M2	1
TESK2	1
MAP4K4	2
RPL31	7
WDR1	2
SNX13	1
RPS6KA2	0
TRIP13	1
CYBRD1	3
RDH11	5
ACTN1	2
LIMS2	2
LNX1	1
ALDH3A2	1
TFRC	2
SREBF1	9
UBE2D1	2
RHOBTB1	3
P4HA2	2
TRNT1	0
ACADVL	2
FBXW11	6
DERL2	2
PVR	2
XRCC1	1
SCARB1	2
CYP2W1	1
SELENOO	3
ALPK1	1
SDHA	1
SMARCE1	1
PTGS2	5
IGF2BP2	2
ST6GAL1	1
PICALM	2
CLNS1A	1
TSG101	1
ATP2A3	1
CA12	1
NTN4	2
SLC24A1	8
LMAN1	1
HACD3	3
ENO1	3
MYDGF	5
GTSE1	1
CELSR1	3
ZNF638	3
SLC25A3	2
FNDC3B	2
FOSL2	5
TMEM131	3
FSCN1	2
ACTB	2
PLD1	3
ATP12A	1
RAB7A	2
MKRN2	3
UNG	3
FMO4	1
ANKRD13A	0
MCAM	2
GPC4	0
ARHGEF1	2
STXBP2	2
RARB	2
TOP2B	3
NFKB2	5
DNAJC10	1
SNRPA	0
CAPZB	2
MCCC1	1
FAP	2
ACER3	4
TIGAR	2
ADCY2	1
EDN1	2
ZCWPW1	1
NRDC	1
VDAC3	1
PCM1	1
TP53INP2	9
BPIFB2	0
OSBPL6	1
SLC1A3	0
MKNK1	5
TNS1	0
CDC14A	1
RAPGEF3	5
FDFT1	9
KIF22	1
STX7	6
RABL2B	1
KEAP1	8
PTPRH	10
RAB21	4
SMARCA2	1
SESN1	3
DNAAF6	1
PSEN1	5
DLGAP4	4
NDC80	1
CXCL2	5
OSTM1	4
PCNP	3
EXD2	3
ARG2	9
AACS	1
CADPS2	1
SMARCD3	1
WDR70	1
FYB1	4
BZW1	2
CCNT2	5
GSK3B	2
LYRM2	1
BCKDHB	3
ULK2	3
PLOD1	2
PIBF1	1
OXCT1	3
RRAGB	3
RPS5	3
FAT1	2
CHMP2B	1
SMAP2	1
PPIE	1
ZMPSTE24	6
STARD7	1
GSTP1	1
WBP11	1
EIF3I	7
NCOA1	1
AGBL5	1
KIF3C	2
HADHA	6
MAPRE3	1
CD82	5
MECOM	1
WDFY1	8
SLC25A24	6
CPNE3	3
RRN3	0
MTIF2	3
DDHD2	6
TTC39A	1
ATG16L1	4
USP40	2
DNAJA1	1
B4GALT1	4
CHMP5	8
NFX1	1
DIMT1	1
IPO11	1
SEPHS1	3
CEACAM6	4
TMED2	3
HSD17B2	0
TRIP6	8
FTL	6
MMP2	2
L2HGDH	3
TXNDC16	1
KLHL42	2
PTHLH	3
PIR	1
SULT2B1	1
ALG6	0
PTPN4	1
TPX2	1
DOCK9	2
ANKRD10	2
TGDS	1
C3orf18	3
CRLS1	1
SMOX	4
SLC4A11	1
LZTS3	2
TESC	1
SNX5	6
RBBP9	3
CFAP61	1
RPLP0	7
BRAP	0
ERP29	1
FXYD5	4
ZNF302	1
FXYD3	1
CMTM1	4
RBM41	4
OTUB2	4
DDX24	3
DHX32	1
SLC9A1	4
YPEL3	3
NUDC	1
ICAM1	2
MUL1	4
SPG21	3
DNAJB11	5
P3H2	2
GOLGA3	2
USP48	6
EFNB1	2
AARS1	1
PLEKHG2	4
PITPNM2	2
DLD	3
WDR7	1
IL5RA	1
ITGA6	4
SMPX	4
SEL1L3	2
PITPNM3	0
SPAG7	3
ORC6	0
ZC3HC1	0
RGS17	1
TMEM101	1
CCDC80	1
HAUS4	1
SLC7A8	1
SCFD1	1
HECTD1	3
HNRNPC	1
SUPT16H	0
TRPM7	6
WDR76	1
PHGDH	1
EZR	1
MYL6	2
AGO1	3
TEKT2	1
NUP50	1
ADA2	1
ECHDC1	6
HDAC6	3
GABRP	1
UPRT	1
CDC23	3
FMO2	3
MSH2	3
MAP3K1	0
ARCN1	2
TMEM38B	1
PSMD5	4
NANS	1
WHRN	1
IKZF5	1
CYP26A1	1
CRTAC1	2
BAMBI	4
MYO3A	1
FKBP5	8
TMEM14A	1
EFHC1	1
HNRNPH3	1
IFT74	1
ACOT7	5
SCD	9
ERMP1	3
RAB18	2
MACROH2A2	3
WASHC2A	1
MZF1	1
KCNK6	4
NDUFB7	1
MISP	10
RASSF7	2
MKNK2	2
CRKL	2
SLC7A4	0
SEC14L2	2
SEC14L3	1
PPIL2	0
SLC25A1	2
PLA2G3	1
LGALS1	2
HPS4	0
PIK3IP1	6
	1
PATZ1	1
TFIP11	0
GCAT	1
EIF3L	6
MICALL1	4
SLC5A1	1
KDELR3	9
RSPH14	1
XBP1	1
JOSD1	4
GTPBP1	10
POLDIP3	1
TIMP3	4
TOM1	4
ARSA	4
PDGFB	2
RPL3	7
SYNGR1	1
PNPLA3	2
MYH9	2
TXN2	1
FOXRED2	1
IFT27	1
ST13	1
IL2RB	3
ACO2	1
DESI1	5
CERK	2
ABHD4	5
COCH	0
GNPNAT1	5
CNIH1	0
CGRRF1	0
PLEK2	5
DHRS7	4
HIF1A	4
ZFYVE21	2
MTHFD1	3
BDKRB1	0
VRK1	1
RPS6KA5	1
C14orf93	1
APEX1	3
SRP54	1
REC8	3
GMPR2	1
PNN	2
RABGGTA	5
PLTP	3
PCIF1	1
GSS	0
MMP9	0
UQCC1	1
STK4	2
BMP7	1
TPD52L2	4
DNAJC5	4
NELFCD	3
PRPF6	1
DIDO1	1
SLC17A9	0
NKAIN4	2
ADISSP	3
SPEF1	1
HM13	5
SEC23B	1
FERMT1	2
MYL9	2
HCK	1
TLDC2	1
KIF3B	1
MAPRE1	4
TTI1	3
RPRD1B	1
CST3	0
PPP1R16B	6
ZNF516	0
SMCHD1	8
MYOM1	0
MYL12A	5
CEP76	3
CEP192	0
LIPG	2
POLI	1
CSTF2	1
VSIG1	9
PSMD10	1
GPR143	5
PGRMC1	1
MID1	1
MCTS2	0
MOSPD1	3
PLP2	0
ELF4	4
SMARCA1	6
ASB9	3
RBBP7	3
PGK1	3
MAGT1	2
CD99L2	3
CDK16	3
USP11	1
VGLL1	4
TIMP1	5
PORCN	2
MAGED2	6
RBM3	2
CAB39L	6
STK24	4
DNAJC3	3
PARP4	0
SUPT20H	1
MRPS31	1
KPNA3	1
RGCC	1
MEDAG	2
OLFM4	2
NUP93	3
NFAT5	4
N4BP1	5
PLLP	0
MMP15	5
USB1	2
NDRG4	2
SETD6	1
SLC38A7	4
VAC14	2
COG4	3
PLA2G15	4
FA2H	1
MLYCD	0
HSDL1	3
COTL1	2
HAGHL	1
SLC7A5	5
CRYM	4
PIEZO1	2
ZNF174	1
CLUAP1	1
UBFD1	0
GGA2	1
USP31	2
TOX3	1
RBL2	3
PYCARD	1
RPGRIP1L	1
CDIPT	2
SYT17	3
VPS35L	2
IQCH	1
CTSH	2
CD276	2
EHD4	10
ATP8B4	1
DTWD1	1
TGM5	2
BMF	6
DMXL2	2
DNAJC17	0
TRIM35	4
ZFAND1	1
RP1	1
CA2	1
RIPK2	5
EYA1	1
CPQ	2
PLAT	5
EIF3E	3
NDRG1	1
ZC2HC1A	1
ARMC1	6
NCALD	1
SNX16	10
SQLE	1
ERI1	0
SLC39A14	2
GSR	1
TNFRSF10A	5
MCM4	3
ASAH1	2
BNIP3L	3
GYS1	2
ECH1	1
LHB	2
RELB	5
FCGRT	1
PPP1R13L	2
PEX11G	1
RNASEH2A	1
OAZ1	7
PTOV1	6
TLE5	1
MED25	1
FAM32A	0
C19orf44	1
EPHX3	4
GPI	1
EBI3	5
TJP3	1
NOP53	1
ICAM5	3
CEACAM5	9
CDC37	4
RABAC1	4
KDELR1	4
ZNF175	0
RAB3D	2
CAPS	1
DNASE2	1
SLC5A5	4
ARRDC2	5
ISYNA1	6
COMP	2
COPE	3
LSR	5
SCN1B	4
ETHE1	4
CFAP69	1
TFPI2	2
NAMPT	10
PON2	4
HBP1	1
CBLL1	1
PALS2	2
ATP6V0A4	1
CAV2	2
CAV1	2
RNF32	1
LMBR1	1
BRAT1	3
TSPAN12	3
HIBADH	3
TAX1BP1	1
CPVL	3
CHN2	1
ABHD11	1
STX1A	4
CHCHD2	1
HSPB1	6
PTPRZ1	1
TAF6	3
LSM5	1
SERPINE1	4
PLOD3	2
RPA3	1
GLCCI1	3
TMEM106B	4
ANKMY2	1
AGR2	1
CHCHD3	1
GIMAP2	8
BLVRA	6
TMEM248	2
YKT6	2
TBL2	0
EIF4H	3
FKTN	6
TMEM245	2
TGFBR1	2
SEC61B	3
C5	1
ECM2	1
LHX6	3
PTGR1	3
AK1	3
TBC1D13	2
KDM4C	3
NCS1	0
TESK1	4
CA9	1
CREB3	0
NPDC1	4
ABHD17B	1
CCNJ	0
RASSF4	2
DNMBP	1
DDX50	1
ATE1	1
UNC5B	3
MICU1	1
ACTA2	6
KAZALD1	0
ARHGAP21	4
CPEB3	1
LHPP	1
BCCIP	1
SORCS1	1
SMC3	1
SHOC2	1
TFAM	1
DNAJC12	0
PPIF	4
PBLD	1
RPL19	7
CSF3	5
CASC3	1
RGS9	3
RAD51C	3
MTMR4	1
KPNB1	5
CBX1	6
INTS2	3
MED13	5
PFN1	2
SLC25A11	1
RASD1	5
NUP88	1
C1QBP	1
BLMH	1
DRG2	3
AKAP10	1
ALDH3A1	1
SMARCD2	1
SYNGR2	5
B9D1	1
CCL2	2
PEX12	1
HSD17B1	2
MLX	0
EZH1	0
COL1A1	2
LRRC59	4
HDAC5	6
MPP2	3
SMURF2	2
DUSP3	4
SLC16A6	4
PRKAR1A	1
EFNB3	1
DPH1	2
MAP2K6	1
NHERF1	1
TNFAIP1	2
TMEM97	1
DCUN1D4	3
USP46	3
SULT1E1	6
LAMTOR3	2
AREG	2
ELF2	1
NDUFC1	1
RPL34	7
WFS1	3
FRG1	1
SEPSECS	1
TRIM2	1
SLC2A9	2
TBC1D19	3
STIM2	1
BST1	1
UFSP2	3
NCAPG	1
CRYAB	2
CCDC34	1
SC5D	4
VWA5A	1
LPXN	2
EHD1	5
OSBP	3
UNC93B1	1
PPP6R3	1
ST3GAL4	4
RNF141	1
CEP126	1
FBXO3	6
PDHX	1
NAA40	1
CARS1	1
SLC22A18	1
SLC35F2	4
C11orf58	1
PITPNM1	1
RPS13	3
TCIRG1	5
CHKA	3
EXPH5	1
GTF2H1	6
POU2AF1	3
PPFIBP1	2
CD69	2
CORO1C	4
CAPRIN2	2
SLC11A2	8
MVK	3
IL23A	5
ATP5F1B	1
KRT18	4
ACSS3	1
PPM1H	3
LTA4H	6
TRPV4	1
AKAP3	1
DUSP16	5
CREBL2	3
LTBR	4
MGP	3
GTF2H3	1
VDR	2
COPZ1	1
CAND1	8
MDM1	1
NUP107	3
CPSF6	1
GAPDH	0
COPS7A	7
ING4	3
CHPT1	1
TPI1	1
GNPTAB	2
C12orf57	3
SUDS3	3
LDHB	3
HCFC2	1
C2CD5	1
PHC1	1
COL12A1	3
TDP2	1
TMEM14C	6
GCNT2	8
SMIM8	1
NEDD9	2
ASF1A	0
MCM9	1
MAN1A1	2
TPD52L1	6
MAPK14	6
MRPL18	1
MCM3	1
FBXO9	0
CAP2	1
ZNF451	6
FBXL4	1
PTP4A1	5
MED23	3
ALDH5A1	3
VNN2	1
RPS12	7
SOBP	1
HBS1L	6
PERP	6
SLC16A10	1
PHACTR2	2
SLC39A7	4
QKI	5
C6orf118	1
MDFI	4
TBP	0
CUL9	6
SENP6	3
VEGFA	5
LAMA4	2
ENPP5	3
PRSS16	0
NUDT12	1
HMGCS1	9
DAP	0
BRD8	1
KIF20A	1
NNT	6
HSPA9	1
MRPS27	1
HBEGF	5
LOX	0
TMCO6	1
IK	1
HMGCR	9
CERT1	2
PDE8B	0
CLK4	6
RNF130	1
CLINT1	1
CNOT6	3
CCNG1	2
CDH6	2
SUB1	1
PDE4D	1
ST8SIA4	1
GNPDA1	4
SKP1	3
NR3C1	4
PPWD1	1
TRAPPC13	0
ERGIC1	2
CNTN3	6
SELENOK	0
TIMMDC1	3
CRBN	1
BCL6	1
CLDN16	3
FAM162A	1
PCCB	1
CEP70	1
RBP1	2
SLC25A36	3
TFDP2	1
PFKFB4	4
COL7A1	2
TFG	4
HYAL1	9
NPRL2	1
CYB561D2	0
IFT57	1
GNB4	10
GBE1	3
UMPS	3
NCBP2	0
SNX4	1
C3orf52	5
SLC41A3	3
PODXL2	4
KLHL18	4
NEK11	1
PLSCR4	1
WDR48	6
COMMD2	4
ABCC5	7
ABHD14B	3
KLHL24	6
PLCH1	1
SSR3	2
EIF4G1	4
MOB1A	1
IL1A	4
CCL20	5
NCL	8
SLC35F5	1
ACTR3	2
STEAP3	3
TFCP2L1	2
TP53I3	2
GTF3C2	3
NRBP1	5
ITGB6	2
FNDC4	2
SNX17	3
RPS15	7
CLIP4	2
AUP1	4
POLE4	7
LANCL1	6
WDR75	0
FN1	2
STAT1	10
PAPOLG	0
DNAH6	1
UNC50	8
EFHD1	2
CCT4	3
OTX1	1
SF3B1	3
ST3GAL5	4
PDCL3	2
HSPE1	1
IL1R1	2
IL18R1	5
FHL2	2
MLPH	4
CNPPD1	2
HDLBP	3
PASK	1
ID2	1
ODC1	1
CEBPZ	0
DCAF17	3
SLC25A12	1
KYNU	5
ORC2	0
COX7A2L	1
PLEK	1
RND3	5
ATF2	1
SUMO1	1
ATP6V1B1	3
MSH6	1
SPR	1
DHCR24	1
SCP2	3
QSOX1	5
STXBP3	0
ERRFI1	2
ELAPOR1	1
SRSF4	0
ATP5PB	3
SRM	4
SWT1	0
SMG7	8
GADD45A	4
WLS	6
UCHL5	0
CRYZ	1
PHTF1	1
CD58	4
KIF21B	0
MAP7D1	2
WARS2	1
AIRIM	3
RRAGC	5
MYCL	1
ACADM	1
PADI2	1
KLHL12	1
SSX2IP	1
GBP1	10
RAB29	2
HMGCL	1
GALE	9
ID3	4
P3H1	2
SLC2A1	1
ATP6V0B	5
B4GALT2	4
AKR1A1	1
PRDX1	1
PIK3R3	3
SLC19A2	3
PRRC2C	5
F3	2
DPH5	1
PTBP2	3
PRDX6	3
DARS2	3
UTP25	6
RSRP1	2
RCOR3	3
MTFR1L	6
NEK2	1
NENF	1
RPA2	3
OSBPL9	6
ESYT2	1
MUC5B	1
CTSD	0
STAG1	1
RPS25	7
MREG	2
FASTKD2	1
KLF7	2
IRAG2	1
SPCS2	0
HMGN3	1
PHF3	1
ADGB	1
TNFAIP3	5
RAB32	2
RNF146	0
FBXL5	3
MED28	1
ZNF430	4
VAMP8	7
FOXO3	3
RPN2	4
PKD2	6
ABCG2	1
PPL	0
ELL2	2
GTF3C3	1
TJP2	0
ECRG4	1
C1orf198	1
HEATR1	6
FKBP15	0
SET	2
GLE1	1
RAB14	0
CNTRL	1
BSPRY	1
HSDL2	3
VPS4B	3
PGF	3
IFT43	1
ACOT2	8
LTBP2	2
MLH3	0
DLST	2
ZC2HC1C	1
GPR68	4
SUPT7L	1
TMEM214	2
FKBP1B	4
YIPF4	3
EPCAM	1
SLF2	0
ELOVL3	5
CUTC	1
TCTN3	1
AVPI1	10
GOT1	1
GNA13	0
DUSP1	5
PANK3	2
CAAP1	1
INSL4	4
LRP11	1
CCDC170	1
PCDHB10	2
ACAT2	9
ENOX1	1
UFM1	3
HSPH1	1
ALG5	4
TGFBI	2
FAM53C	1
SIL1	5
KDM3B	1
EGR1	2
SERP1	1
PLS1	1
TMPO	1
GLT8D2	2
SOCS2	5
NFYB	1
WASHC3	1
DUSP4	4
CLU	1
EPHX2	1
TARDBP	3
RDH10	1
AKAP1	0
COIL	1
SCPEP1	1
SPOP	8
SLC35B1	9
FAM117A	1
NCAPH	1
ADCY7	2
ECHDC2	3
PLBD1	1
ZNF549	3
ZNF211	3
TRMT1L	1
CAT	3
ZMYM2	3
TBC1D15	1
CCRL2	5
POLR3GL	1
TNFSF10	10
PDS5A	6
LIAS	1
GPSM2	1
GTDC1	6
RPL21	7
GTF3A	3
UBL3	1
MTERF4	3
KIAA1191	3
SERAC1	1
ANXA11	0
PTGFR	1
ZNF644	4
SLC66A2	0
BBS9	1
PMS2	3
CBX3	3
HNRNPA2B1	1
INHBA	2
ARL4A	1
MRM2	0
CLTA	3
CYREN	2
CALD1	2
PLAU	2
ECD	0
P4HA1	1
VPS26A	4
IFT81	1
ACADS	1
DDX54	0
CDKN2C	1
ACOT9	4
PRDX4	0
DDX39A	1
SPRYD7	2
EBPL	1
ATP7B	1
CENPK	1
ATF1	1
TSFM	3
PFDN5	3
ORMDL2	1
NR4A1	9
ATPAF1	1
STIL	1
NDUFAF4	0
MORF4L2	1
COQ8B	1
MXD4	2
ACSL3	4
CHPF	2
ENKD1	1
SLPI	1
ARHGAP40	4
NCOA3	8
NCOA5	1
CSE1L	3
CDH26	1
PMEPA1	2
CIMIP1	1
MTRR	1
PEPD	3
VAMP7	3
MPHOSPH10	1
POF1B	1
HIF3A	0
ZNF45	0
LYPD3	4
SIRT5	1
RRP36	2
SNRPC	1
OARD1	1
AARS2	0
MOCS1	2
MED20	1
SPDEF	9
TREM1	0
MEA1	1
COL21A1	1
CDKN1A	2
SOX4	2
SSR1	0
DEK	1
RAB17	1
CXCL6	5
EREG	4
CNOT1	3
BBS2	3
MT2A	5
CLYBL	1
ABCC4	3
UPF3B	0
MSTO1	2
IL1B	4
THOC2	4
RPL23	7
SH2D3A	2
TRIP10	4
GPR108	2
EML2	1
VASP	4
GPCPD1	5
SDCBP2	5
PANK2	1
NRSN2	3
RRBP1	4
BMP2	4
FLRT3	2
MKKS	3
MGME1	0
MRPS26	1
NCLN	4
HNRNPR	1
ID1	9
RALY	3
ROMO1	3
ST3GAL3	0
PCID2	1
CAPNS1	3
COX6B1	1
FRMD8	4
PRDX5	1
RRAS	2
TRAP1	1
DNAJC8	3
ELK1	0
PCNX4	3
ATG14	0
SIX1	1
DLGAP5	1
HSPA2	3
PLEKHG3	2
OMG	1
HNRNPH2	1
CANX	1
INTS11	3
ZNF484	1
FGD3	0
EDN2	3
COX7C	1
TRAF2	5
PLAAT1	1
RAB3IP	3
PTPRB	2
YEATS4	1
FGFRL1	2
EMC1	4
ADGRE2	4
KLF2	9
PKMYT1	1
WDR24	1
TICAM1	5
METTL25	3
TUBA4A	4
RNF6	1
POR	1
STEAP4	5
GNAI1	1
ZFP36	10
PPAT	1
ASPHD2	5
SDF2L1	9
MCHR1	0
APOL2	5
RAC2	2
LIF	4
KRT17	2
POT1	1
CDHR3	1
PODXL	4
FOXP2	1
DNAJB9	4
FLNC	5
CALU	2
KLHDC10	0
NDUFA5	1
OSGEPL1	1
HAT1	3
PSMG2	1
TWSG1	1
ARHGAP22	2
MYO5C	1
INO80	0
ICE2	3
IVD	1
KNSTRN	0
DUT	7
ANAPC13	1
SPCS3	2
CSRP3	1
USP6	1
TXNDC17	4
FXR2	4
DNAAF11	1
CDKN2D	1
MTUS1	8
NGDN	1
AJUBA	4
DTD2	1
EAPP	1
EGLN3	1
ITFG1	4
SEC14L1	1
TTI2	1
GAMT	6
PUDP	1
ERMARD	3
PHF10	1
SAT1	10
ECSIT	1
LDLR	5
PRKCSH	2
CDC16	3
NECTIN2	5
XPO7	8
FAM98C	1
RPL36	7
COLGALT1	2
DDA1	2
SNX9	5
RTN4IP1	1
QRSL1	1
MTRES1	0
STK33	1
NDUFA10	3
PXDN	2
SSBP4	1
JUND	0
CRB3	10
UBAC1	1
LSP1	1
TNNT3	1
ATXN10	3
TUBGCP2	3
CEP85	0
POMT1	6
UCK1	1
ATP5IF1	1
SLC6A8	1
PNCK	1
PLXNA3	2
LRP3	2
MTRFR	3
NOL11	1
POLN	3
ULBP2	2
AKAP12	2
TTLL9	1
BPIFA2	0
RBM39	3
GGT7	0
ACSS2	5
EDA2R	2
ZNF428	3
GSE1	4
SH3BGRL	6
COX7B	1
CAP1	2
PPT1	0
TRAF3	2
TBC1D5	3
CAPN7	1
RFTN1	4
MGAT1	5
GFPT2	2
ACLY	2
NDUFA2	3
DIAPH1	2
EXOC4	3
ANO1	0
PPFIA1	4
NINJ1	4
TNS4	2
TOP2A	1
PEX11B	1
FMO5	1
MCCC2	1
SELENOS	4
SNRPA1	0
ABHD12B	1
LGALS3	1
ZSWIM4	4
SPATA6	1
CCT6B	1
DHX30	1
HSD17B7	1
ARFIP2	1
RRP8	1
TIMM10B	6
EFR3A	2
PTCD3	1
IMMT	3
MRPL35	1
PER2	1
RAMP1	2
PTPRE	2
PRKAA1	0
RPA1	6
SERPINF1	1
EEFSEC	3
TBC1D14	6
SEC61G	2
FIGNL1	0
ITGB4	2
WBP2	2
UNK	1
TRIM47	2
ZRANB2	1
EIF5A	1
KDM6B	2
RGS22	1
REEP2	3
PCED1A	7
BTBD3	1
PCNA	3
RIN2	0
NES	2
NASP	1
MUTYH	1
CTNNBL1	8
VSTM2L	1
PPP1R3D	1
AP3B1	6
KANK4	2
DCTN4	1
ATP8A2	2
SCO1	0
MPRIP	4
DSTYK	6
SLC41A1	1
TMCC2	6
SPART	1
TPT1	3
TCEAL4	6
EPHB2	2
BTBD2	3
PDE6B	1
MACROD1	3
PLAAT4	8
CEP20	1
MED10	0
ADCK2	3
MKRN1	1
ACTR3B	1
IPO8	3
LARS1	6
LRRCC1	1
SBF2	3
MICAL2	2
RRAS2	2
HSD17B4	3
ZFC3H1	2
DPF2	8
MEN1	3
ERG28	1
DGLUCY	1
CATSPERB	0
LOXL2	2
CCNB1	1
VHL	3
BHLHE40	4
ARL8B	4
EDEM1	2
MEIS2	3
EMC7	5
GSTM3	0
VAV3	1
PSRC1	1
SORT1	6
PTGFRN	2
CEPT1	1
FKBP11	0
TMEM106C	3
KIDINS220	2
GRHL1	0
LPIN1	4
IAH1	3
LDHA	4
FST	1
NAV1	2
RPS15A	7
NARS1	1
FBH1	6
EMP1	5
PUM1	6
SPOCD1	4
HOOK1	1
BTF3L4	1
DSC2	2
DSG3	2
ELP2	3
TPGS2	3
FADS2	9
TMEM258	3
TCN1	9
COL4A2	2
TPP2	3
CARS2	7
STT3A	3
ETS1	2
APC	6
RFK	0
UBQLN1	5
CTSL	4
PSAT1	8
ADAM19	2
CCNJL	2
DMTF1	4
TMEM243	1
CCDC146	1
TES	2
MTO1	3
SNX14	3
NT5E	5
AKIRIN2	5
ORC3	1
LCA5	1
LMO2	8
NAT10	1
EHF	1
CAPRIN1	6
ATP5MC2	3
CD63	4
CDK4	3
KRT7	2
CD164	1
PKIB	1
GNS	6
MPHOSPH6	4
KIAA0513	0
PCNX2	2
KCNK1	0
CAPN9	1
COG2	3
DHX9	3
NPL	1
NIBAN1	1
LAMC1	2
USP37	1
ITM2C	3
SERPINE2	2
WNT10A	1
TMBIM1	5
COX5B	1
REV1	1
TSGA10	1
TGFBRAP1	4
ISCU	3
CKAP4	5
APPL2	1
DRAM1	2
VILL	1
RNASEH2B	1
CKAP2	4
THSD1	5
SUCLA2	3
RCBTB1	3
SCEL	5
ITM2B	8
SETDB2	1
SCRN1	3
GPNMB	2
RAC1	0
KDELR2	2
IL6	5
HUS1	2
TTC5	1
ADAMTS7	2
RSAD1	3
MYCBPAP	1
LIMD2	4
KAT7	1
RTP4	10
NDUFB5	1
TANK	4
SKIL	2
VPS45	3
RPS6KC1	8
IL1RN	5
WDR33	1
CCDC115	6
YME1L1	3
DNAJC1	5
LRRC8A	4
ODF2	1
C9orf78	3
RALGPS1	1
NIBAN2	4
ST6GALNAC4	1
SLC31A1	1
TEX10	2
WDR38	1
PSMB7	5
NCBP1	3
IL33	1
DMAC1	3
TLN1	2
SPAG8	1
DENND4C	3
RPS6	7
CNPY3	1
KLC4	3
KIF13A	3
PIM1	2
YIPF3	2
TUBB2A	4
UQCC2	1
FLOT1	1
IER3	5
MTCH1	6
VARS2	3
FAM8A1	1
FGFBP1	1
TLR2	5
FCHSD2	8
NARS2	3
MRPL15	0
BUD13	1
MMP7	2
SLC37A4	1
BTG4	1
POU2F3	10
RDX	2
CFAP68	1
MMP13	4
ALKBH8	0
THBS1	2
NUSAP1	1
RPLP1	7
UACA	3
ADAM10	2
STRA6	2
ZNF280D	1
RSL24D1	1
BCAR3	4
IFI44	10
CLCA2	1
SELENOI	4
HADHB	3
DYNC2LI1	1
CYP1B1	4
PREB	4
PREPL	1
FBXO11	1
ATRAID	1
LRPPRC	3
CH25H	1
ATAD1	4
KIF11	1
DUSP5	5
KIF20B	1
DBR1	8
ATIC	0
CARF	1
PPIG	1
MDH1B	1
CHRNA1	4
SLC40A1	0
SLC35A5	3
SLC49A4	2
MNS1	1
USP8	1
SPPL2A	5
INTS14	1
CILP	2
SEMA7A	2
ARHGAP24	1
HERC5	10
AP1AR	1
COPS4	1
PRKG2	3
FGF5	2
BBS7	3
RAP1GDS1	2
FRAS1	2
SCARB2	10
SHROOM3	3
ANXA3	4
PPA2	7
LEF1	1
HADH	3
PAPSS1	6
SLC39A8	5
MTTP	1
ERP27	3
KIF21A	1
CPNE8	1
AEBP2	1
ETNK1	1
TAPBPL	5
AMIGO2	2
SCAF11	1
GLIPR1	2
PHLDA1	2
TMEM19	3
PTPRQ	6
DUSP6	4
TMTC3	2
SDSL	5
MMAB	1
SLC46A3	3
SUOX	1
N4BP2L1	1
GALNT6	2
ESD	7
MBNL2	3
CUL4A	1
FRMD6	2
SLC38A6	3
RAB15	1
AK7	1
MFAP1	8
SERF2	3
DUOXA2	10
LYSMD2	8
SLC27A2	1
GCNT3	5
BCL2A1	5
HMG20A	1
SCAPER	3
MAN2C1	3
DNAJA4	1
TPM1	2
ARRDC4	3
FANCI	3
ABHD2	1
MFGE8	2
FURIN	2
TGFB1I1	2
PARN	6
FTO	3
UQCRC2	1
CDR2	2
NKD1	0
CHST4	1
CLEC18B	2
CPNE2	1
NLRC5	10
CMTM3	2
CDH11	2
NOL3	0
MAP1LC3B	2
MBTPS1	7
MEAK7	4
RPS2	7
GAS8	1
MED9	0
COPS3	3
ZNF287	3
KSR1	9
GFOD2	1
PRPSAP2	1
SGSM2	6
NPEPPS	2
LRRC46	1
AFG3L2	1
IMPA2	1
ESCO1	1
OSBPL1A	3
[truncated: 2,031 more rows]

## Sheet: Table E4
gene	module
LAP3	2
MAD1L1	5
LASP1	3
DBNDD1	1
CASP10	7
CFLAR	2
CD38	2
RBM6	4
DHX33	4
MSL3	2
TSPOAP1	6
WDR54	1
KMT2E	1
SOX8	2
ITGAL	1
LAMP2	2
REX1BD	5
SPATA20	5
TNFRSF12A	1
KDM7A	6
PHTF2	1
NADK	2
CYTH3	5
CRY1	1
ST3GAL1	3
HEATR5B	4
REV3L	4
TRAF3IP3	1
ETV7	2
IFFO1	1
IDS	3
CD4	1
FYN	1
HIVEP2	2
AKAP8L	3
CEP68	3
ALOX5	2
KDM5D	3
CALCOCO1	3
MVP	2
NUB1	2
CLK1	3
POLR3B	4
MAMLD1	2
CD6	1
TACC3	3
SLC38A5	2
SERPINB1	2
ERP44	2
ALAS1	1
BIRC3	9
STRAP	1
DEF6	1
UBR2	2
HSF2	3
TYMP	2
FAS	2
CD44	1
MIPEP	5
TNFRSF1B	1
POU2F2	6
BAK1	2
PNPLA6	3
APBA2	9
MAP2K3	1
STAP1	8
PI4K2B	2
EDC4	3
PNKP	1
RTN4R	1
PHF23	1
INPP4A	1
THAP3	1
TDP1	5
RETSAT	5
JADE2	2
LCP2	1
ATP6V1H	7
POLR2B	1
H6PD	3
ELN	8
HEXB	1
MAPK9	1
HERPUD1	0
CYBA	3
AKR7A2	3
LY75	5
SYNE2	7
CYFIP2	1
EIF2AK2	2
TRAF1	1
PRDM1	2
RIOK2	6
PARP12	2
TARBP1	2
SLC2A3	1
PSD	1
YBX3	2
CCAR1	1
OGFR	2
TNK2	2
GPBP1	2
CS	1
LTK	1
WAPL	5
EIF4B	3
RPL18	3
TM7SF3	6
CTSA	5
CNN2	1
ABCA7	3
BTBD1	3
FAR2	2
HMG20B	3
WDR18	1
SPEN	1
PRKCQ	3
ASB1	3
ME1	8
ZMYND12	8
DDX3Y	3
SP100	2
KLF6	2
TNFRSF1A	1
PKM	1
IARS2	1
ROGDI	1
HDAC4	2
IFI35	2
LAPTM4A	3
SRBD1	2
KIF2A	9
RASGRP2	3
IFT80	4
PPP2R5B	3
NUCKS1	6
VPS35	1
KCNAB2	1
CLEC2D	2
ATP1B3	1
DAPP1	2
JMJD6	3
PABPC1	3
ARHGAP10	4
VASH1	5
ATP6AP1	3
TCF3	1
HLTF	4
FAM50A	1
RDH11	5
PTPN18	1
LIMS2	5
ACADVL	3
STK10	1
ACAP1	1
SIDT1	2
AP1M1	3
LLGL2	1
TBX21	2
MRPS34	1
IPCEF1	2
ANO8	1
TIPIN	2
TTC38	2
ZNF638	3
TMEM131	1
RBM7	2
MLH1	6
PAG1	3
MCAM	1
DGKD	1
TOP2B	5
NFKB2	1
UBE2T	1
IL4R	1
APBB1IP	6
CAPZB	3
GPR137B	2
JADE1	3
CST7	1
LAMP3	2
ITM2A	1
TNRC6C	4
SP140	2
CEACAM1	2
FDFT1	1
DNM2	3
SMARCA2	1
CPB2	4
CLDND1	2
NDC80	2
TCF7	3
ARG2	2
STK17B	1
IL12RB2	2
TRAF5	6
ZNF324	1
REST	1
APLP2	1
TXLNA	1
AGBL5	4
CAD	3
CD82	5
SCAMP1	2
WDR47	6
WDFY1	2
AKR1B1	3
DDHD2	6
DNAJA1	2
B4GALT1	1
CHMP5	2
EIF2AK1	1
ZFAND6	6
FTL	3
PIGS	3
CETP	7
ADD1	3
GMCL1	5
GNAS	3
C3orf18	1
SMOX	1
FKBP1A	1
KIZ	4
DYNLL1	1
SNX5	5
SIRPG	6
MAPKAPK5	4
ANAPC5	1
OAS1	2
PXN	3
FXYD5	1
GRAMD1A	5
GMIP	3
LAG3	2
DDX24	1
ZBTB25	4
DHX32	4
LTBP4	1
PCBP4	1
RGS1	2
YPEL3	1
PABPC4	1
OSBPL8	9
ALKBH5	3
NLRP1	3
ORC6	1
ANGPT2	8
PSME1	2
RNF31	2
HNRNPC	1
TGM1	2
TINF2	2
PHGDH	8
UNC13D	3
SH2D3C	1
CREM	2
SRPK1	1
ITPR3	3
HNRNPH3	6
JAK2	2
ABLIM1	5
MAST3	3
MZF1	5
MYO9B	5
BCL7C	1
TECR	1
CDC34	3
RASSF7	3
GADD45B	2
MKNK2	1
MED15	3
LZTR1	3
OSM	2
CYTH4	1
MFNG	3
SLC25A1	3
LGALS1	1
PIK3IP1	3
PATZ1	3
SNU13	3
GTPBP1	2
SBF1	3
SUN2	3
AP1B1	2
TSPO	1
TTLL12	3
CBX7	3
PDGFB	6
RPL3	1
APOL1	2
MYH9	3
RANGAP1	2
CERK	3
CNIH1	1
PSMA3	2
SPTLC2	2
HIF1A	2
TCL1A	8
ZC3H14	4
RPS6KA5	7
APEX1	3
PSME2	2
RABGGTA	2
PYGB	3
ADNP	1
SLCO4A1	1
CDC25B	3
RASSF2	5
HM13	2
TLDC2	2
SAMHD1	2
CDK5RAP1	6
APMAP	1
USP14	1
LPIN2	2
SMCHD1	2
MYL12A	2
LAMA1	8
STS	8
PRPS2	2
TLR8	7
XIAP	7
STAG2	2
ABCD1	2
PIM2	2
TAFAZZIN	3
UBL4A	3
TIMP1	1
TNFSF13B	2
FNDC3A	2
KLF5	2
PARP4	2
KPNA3	1
RGCC	1
TSC22D1	2
NUTF2	1
CENPT	1
TSNAXIP1	4
N4BP1	2
NME3	3
TAF1C	3
TSC2	3
UBE2I	3
PIEZO1	3
ZNF174	3
GGA2	3
RBL2	1
CDIPT	3
IL21R	1
VPS35L	4
HERC1	4
EHD4	2
CA2	4
RIPK2	2
NBN	2
EMC2	2
SNX16	4
GSDMD	2
GFUS	1
SLC39A14	1
LEPROTL1	3
GSR	1
ASAH1	4
MAN2B1	1
KCNN4	1
GYS1	3
MAP4K1	1
ECH1	3
HNRNPL	9
TBC1D17	3
PTOV1	1
MED25	2
IL27RA	1
RASAL3	3
ANKRD27	3
GPI	1
TBCB	1
PRKD2	2
HNRNPUL1	3
BBC3	1
TGFB1	3
NOP53	3
TYK2	3
NAPA	2
ATP1A3	4
CNFN	0
CYTH2	1
DBP	1
GCDH	1
JAK3	3
RPL18A	1
ARRDC2	3
ELL	3
FKBP8	3
PBX4	1
PMPCB	1
MTPN	3
ZC3HAV1	2
LFNG	1
BRAT1	3
TAX1BP1	3
NOD1	2
ZKSCAN1	5
AIMP2	5
IMPDH1	3
C1GALT1	2
PLOD3	3
EZH2	5
GIMAP2	2
TMEM248	1
PRKAG2	2
NMRK1	3
TRIM14	2
TLE4	2
CDC37L1	5
RLN2	9
TBC1D13	1
TESK1	1
RIGI	2
BAG1	7
RAPGEF1	3
NPDC1	1
SETX	2
EIF3A	3
PLEKHA1	6
VSIR	3
SPOCK2	3
LIPA	2
LZTS2	3
BCCIP	3
PPIF	3
GIT1	3
FBXL20	4
UBTF	3
MTMR4	1
DHX40	1
KPNB1	2
PFN1	1
BLMH	2
CPD	1
CYTH1	3
PSMD11	6
LGALS3BP	2
DHX58	2
NAGLU	1
MLX	3
EZH1	3
HDAC5	3
SMURF2	4
PRKAR1A	1
DPH1	1
NHERF1	1
ALDOC	1
USP46	9
RPL34	1
MFSD10	3
SNX25	0
HSPA8	2
UNC93B1	2
TMEM109	2
CEP164	2
RNF141	1
IL10RA	3
DDX6	4
FBXO3	4
CD5	1
AMBRA1	2
C11orf21	1
NDUFS8	1
CD69	2
CLEC2B	2
SELPLG	3
IL23A	1
LTA4H	1
ELK3	1
PARP11	2
CREBL2	1
OAS3	2
OAS2	2
ARHGDIB	1
EIF2B1	1
SLC38A1	3
IL26	4
GAPDH	1
CHD4	1
ING4	6
TPI1	1
GNPTAB	1
SPSB2	1
ENO2	1
LPCAT3	9
LDHB	3
PRKAB1	1
PHC1	3
GCNT2	8
CEP85L	4
MCM9	4
NCOA7	2
RIPOR2	2
PPARD	5
KCTD20	3
STK38	3
SRSF3	1
MDGA1	2
CRYBG1	2
C6orf62	2
SOBP	7
TRIM38	2
ZBTB24	1
HECA	3
QKI	2
CCND3	2
TBP	1
PPP2R5D	3
MRPL2	3
DNPH1	5
EXOC2	2
TENT5A	7
ERBIN	1
TENT4A	2
CNOT6	6
TTC1	3
SUB1	2
TARS1	2
LNPEP	2
SEC24A	2
CRBN	5
UBE3A	1
TFDP2	4
XRN1	2
TUSC2	1
CBLB	4
PLXNA1	1
ATP6V1A	4
GORASP1	2
ABCC5	4
ABHD14B	1
KLHL24	5
VIPR1	3
EIF4G1	3
EEF1B2	1
ZAP70	3
EIF2B4	1
IFIH1	2
GCA	2
MOGS	3
HTRA2	3
FANCL	7
STAT1	2
GLS	2
ELMOD3	4
SF3B1	1
HSPE1	3
UXS1	1
HDLBP	3
PPP1R7	1
PRKD3	6
SLC25A12	5
SLC1A4	1
WIPF1	2
AAK1	4
TIA1	2
PCYOX1	6
EPHA4	4
CACYBP	1
WRAP73	3
PARK7	1
AMPD2	3
EDEM3	1
ATP5PB	1
RAP1A	6
HDAC1	5
ASH1L	4
GON4L	4
MEF2D	3
FBXO6	2
IVNS1ABP	3
SMG7	2
SRSF11	9
CD2	1
KIF21B	3
LGALS8	2
HPCAL4	4
CD48	2
CTBS	2
GBP3	2
GBP1	2
RAB29	2
ECE1	2
CD46	3
SLC2A1	1
BLZF1	2
SLC19A2	1
DR1	1
MTFR1L	1
MAN1C1	2
RPS6KA1	1
ESYT2	3
CTSD	1
STK11	3
ELOVL4	1
CASP8AP2	3
HMGN3	4
PHF3	3
TNFAIP3	3
MED28	2
RPN2	3
LDAH	2
NDUFB3	3
ITGB1BP1	3
PTBP3	3
SET	3
FBXW2	4
PHF19	1
DENND1A	4
IRF2BPL	3
AREL1	1
RBM25	5
OGFRL1	3
IDE	6
IFIT3	2
IFIT2	2
MXI1	6
RCL1	4
CD274	2
TASL	2
CYSTM1	1
WDR55	3
MASTL	2
ELF1	2
SORBS3	1
PTK2B	2
PDLIM2	1
UBIAD1	1
TRIM25	2
CEP89	4
BCL2L14	7
ZMYM2	5
TNFSF10	2
PDS5A	5
TMEM156	2
RPL21	1
FYTTD1	2
MTERF4	9
SASH3	1
MRPS2	1
LY9	3
ODF2L	2
ZMIZ2	1
HERPUD2	2
HNRNPA2B1	1
NT5C3A	2
ACO1	2
P4HA1	1
PRDX4	2
OPTN	2
ARHGAP9	1
PFDN5	1
NMI	2
PLA2G12A	6
MXD4	1
DNPEP	2
SNX21	5
PREX1	3
NCOA3	2
ZNFX1	2
STAU1	2
DDX27	3
ZBP1	2
MTRR	2
NAGK	2
MPHOSPH10	1
TBCC	3
KLHDC3	3
CDKN1A	1
SSR1	3
AHNAK	5
BBS2	4
MT2A	2
GOT2	3
IRF1	2
RNF113A	3
SEPTIN6	1
MIF4GD	1
SLC25A23	1
TRIP10	1
GPR108	3
EML2	1
PSMF1	3
RBCK1	2
TMX4	1
MGME1	1
HNRNPR	3
ARMCX5	1
DYNLRB1	3
COX6B1	3
CCR7	2
PRDX5	1
PRMT1	3
STAT5A	2
IFI6	2
ELK1	3
ZBTB1	6
EVI2A	3
FGD3	3
HELB	7
PIN1	1
HP1BP3	9
EPS15L1	4
FBXL16	3
SMARCA4	5
TICAM1	2
TUBA4A	1
RNF6	1
ECHS1	1
PEX1	4
APOL3	2
TPST2	6
APOL2	2
RAC2	3
LIF	2
CALU	4
IRF5	2
ORMDL1	4
ICE2	6
MBD4	3
RPAIN	4
PLD2	5
KRI1	1
ILF3	3
SLC44A2	3
SNX6	2
REEP5	1
PGAP6	3
ABHD17A	3
GAMT	1
SAT1	2
TSPAN16	4
FAM98C	5
GTPBP3	3
BST2	2
MRPL34	1
FCHO1	1
KLHDC7B	2
SSBP4	1
PGPEP1	4
LSM4	3
UBAC1	5
HELZ2	2
LSP1	3
TUBGCP2	1
CHMP2A	3
METTL26	1
EIF2S3	6
ATP5IF1	1
SHFL	2
HABP4	9
SLC35D2	4
RGN	4
RBM39	3
PRR7	5
PPT1	1
TRAF3	1
MRPS25	5
CAPN7	9
RFTN1	5
DIAPH1	3
UBE2D2	3
TMEM204	1
NINJ1	3
CA6	5
RHOXF2	2
RARA	2
MCCC2	4
CHSY1	2
ACTR10	1
GCH1	2
RFX1	5
CC2D1A	3
TRIM21	2
NUP210	1
ENOSF1	4
TRIM5	2
TRIM22	2
TIMM10B	1
INPP5K	3
WBP2	3
H3-3B	2
ZRANB2	1
SLC52A1	2
XAF1	2
PCED1A	1
DAP3	1
ATP1A4	4
OSER1	3
PATJ	4
ALOX5AP	2
EPSTI1	2
TPT1	1
FAM104A	1
CNDP2	2
GIMAP6	2
GIMAP4	2
MKRN1	2
AGAP3	6
BTG1	3
AMPD3	1
HSD17B4	6
MEN1	3
DGLUCY	2
TTC9	5
IRAK2	1
VHL	1
BHLHE40	1
PRPF38B	5
PTPN22	1
SLC38A2	2
RSAD2	2
CMPK2	2
RPS15A	3
IL2RA	2
IL15RA	2
RTL8C	3
AGO4	5
CYP2J2	2
BTF3L4	5
ARGLU1	1
TPP2	3
OSTF1	1
UBQLN1	5
C9orf40	3
ANXA1	2
HAVCR2	7
USP30	4
FBXO21	3
OASL	2
BICDL1	3
TRAFD1	2
CCDC146	2
TES	1
MAP3K7	1
CD63	1
HNRNPA1	1
CD164	2
MICAL1	1
CCDC142	1
USP15	2
FHOD1	1
PCNX2	4
NIBAN1	3
SP110	2
WNT10A	1
TMBIM1	3
REV1	5
TGFBRAP1	5
ISCU	3
WASHC4	2
MED4	1
PHF11	2
LCP1	1
CHST12	2
RAC1	1
KDELR2	3
NUP42	1
DDX56	1
CCM2	9
MYO1G	1
ABHD17C	5
RSAD1	1
LIMD2	3
RTP4	2
MARCHF7	1
TANK	2
WDR33	3
BIN1	1
LRRC8A	5
CDK9	3
ODF2	4
C9orf78	1
ST6GALNAC4	1
FPGS	3
USP20	3
GABBR2	4
XPA	6
DERL1	2
TLN1	3
SIT1	1
CNPY3	3
GMPR	2
CMTR1	2
YIPF3	3
TMEM14B	4
RIPK1	2
FCHSD2	2
NUMA1	3
CREBZF	1
DDX60	2
SORL1	3
RDX	4
CASP1	2
SQOR	2
PLCB2	1
TMEM62	2
IFI44L	2
IFI44	2
HADHB	6
ADCY3	3
PNPT1	2
ACTR1A	3
CALHM2	1
ARL3	1
ANXA7	1
DNA2	8
SMARCAL1	8
STAT4	1
METTL5	1
IDH1	1
CCDC54	6
PARP9	2
HERC6	2
HERC5	2
PDE5A	4
SEPTIN11	5
SCARB2	7
HADH	6
ETV6	7
CPNE8	8
ETFBKMT	8
CLSTN3	1
VAMP1	1
MARCHF9	5
GLIPR1	3
TMTC3	4
SLC15A4	3
RITA1	1
GLTP	1
MTMR6	1
SMARCC2	3
BRCA2	7
LMBR1L	1
ESYT1	3
SBNO1	6
TMX1	2
WARS1	2
LYSMD2	2
ANP32A	1
PSTPIP1	1
SKIC8	6
TPM1	1
USP3	5
PML	2
ULK3	1
SCAMP2	3
HAPLN3	2
FURIN	2
PARN	6
FTO	4
NLRC5	2
KATNB1	3
CMTM3	1
MAP1LC3B	1
MBTPS1	3
RHOT2	3
NDUFB10	1
DEF8	3
SKAP1	1
CLTC	3
BCAS3	4
MINK1	3
PIK3R5	3
ARHGDIA	3
TMC6	3
TBCD	1
TRIM65	5
SECTM1	2
MBD1	3
ZCCHC2	2
PMAIP1	2
RETREG3	3
SAMD1	3
PFKL	3
IFITM3	2
SOD1	3
COL6A2	1
TMEM50B	5
EMP3	1
ADAMTS10	5
RNPEPL1	3
MYO1F	1
RPS11	3
RPL13A	1
SH3BGRL3	1
RPL11	3
MAP3K6	1
SYTL1	5
AZIN2	6
MOB3C	2
PSMA5	2
C1orf162	1
ITGA10	4
ATP1B1	4
UFC1	1
RGS16	1
TOR1AIP1	2
RORC	1
MCL1	2
RFX5	2
PI4KB	3
ANP32E	1
SLC27A3	3
DEGS1	2
CNIH4	4
PSEN2	2
PYCR2	1
LBR	3
PTPN7	1
GALM	2
SNRNP200	3
RALB	2
SLC20A1	1
FBLN7	1
TAMM41	4
VGLL4	5
CSRNP1	2
GOLGA4	4
ARL6IP5	1
TMF1	1
NFKBIZ	2
RUBCN	2
TCTA	1
EIF2B5	3
DGKQ	3
FIP1L1	6
PLAC8	2
DDIT4L	2
METTL14	8
SETD7	5
RPS3A	1
NDUFS6	3
RPL37	1
IQGAP2	2
TNFAIP8	2
N4BP3	1
PPP1R18	1
FGD2	8
SLC18B1	2
DYNLT1	2
GNA12	1
TMEM140	2
EPHA1	5
SH3KBP1	1
ZMYM3	3
MFHAS1	3
RPL10	3
CSGALNACT1	4
BIN3	6
DOK2	1
CHMP7	3
PLPBP	1
RPL7	1
EIF3H	3
ZCCHC7	1
SIGMAR1	1
SNX30	4
STOM	2
GSN	2
OR5C1	2
ALAD	1
POLE3	1
RPL7A	3
ASB6	3
PTGES2	1
MIGA2	3
PAXX	5
INPP5E	3
DPH7	1
RSU1	1
ZEB1	4
GLUD1	1
PAOX	1
DGKZ	3
SLC43A1	1
PTPRJ	4
ENDOD1	2
CCDC82	6
MTA2	3
EML3	3
B3GAT3	3
EI24	5
TMEM25	1
COMMD7	1
TRPT1	3
FERMT3	1
ALDOA	1
EEF1AKMT1	1
MIA2	4
PTS	4
PIP4K2A	1
UBC	2
DIP2C	7
SCLT1	2
VPS26B	3
FHIP2A	3
ADAM8	1
ACSL1	5
SACS	3
PARP8	2
BAG3	2
RBM46	4
GPATCH11	1
TGOLN2	3
SH2D6	8
JMY	4
CAMK4	5
ZFP36L2	3
TMEM123	2
NADK2	4
RASGRP3	2
GPR180	2
IFIT5	2
HNRNPDL	1
UTRN	2
RAD17	1
CDYL	1
CARHSP1	4
CAST	2
SMARCA5	2
RANBP2	5
RBMS1	2
NMRAL1	1
LYSET	1
ZDHHC7	3
PID1	8
MCOLN2	7
ANKH	3
RETREG1	1
CDH12	8
GPR15	2
PITPNC1	5
LRRK1	4
MIA3	2
CCSAP	7
GBP5	2
BUB3	5
LY96	2
C21orf91	2
GABPA	5
FLCN	4
OXNAD1	1
ACSS1	3
AK9	4
GTF3C6	1
TTC39B	7
SLC25A28	2
USP25	2
MOV10	2
RNF20	3
DCK	2
DRAM2	6
ATP5MJ	1
PABIR3	7
HK1	1
UBE2L6	2
MAPK13	1
FBXO32	4
TATDN2	3
PAXIP1	8
KIT	6
APPL1	1
MX1	2
SLC38A10	3
PANK4	3
WIPI2	3
LDLRAP1	3
PAFAH2	4
DUSP2	3
TPRG1L	3
CUL4B	2
EIF5B	4
CNOT11	1
ZFAND2B	3
GDPD5	1
GPAT4	3
TAGLN2	1
ELK4	7
RNF166	1
NIT1	6
B4GALT3	3
FHIP2B	3
EPB41	9
IFNAR2	1
CSRP1	1
ATP5MC1	1
MORC3	2
SIM2	4
ADIPOR1	1
PSMD4	3
ATP13A2	3
BTG2	1
DRC7	4
CARMIL2	1
ZYX	3
ABR	3
SSU72	3
SLC37A1	2
NDUFV3	4
CSTB	1
LRRC3	2
ITGB2	1
RALGDS	3
VAV2	5
PCNT	5
DIP2A	4
TOR2A	3
ST6GALNAC6	1
SHKBP1	3
ZER1	3
DEDD2	3
SIK3	1
JAML	9
PCSK7	1
CD3G	1
ZBTB7B	1
ADAR	2
IL6R	3
CRTC2	3
SLC25A44	3
NBEAL2	3
FCRL3	7
LY6E	2
VPS28	3
PWWP3A	1
ORAI2	5
MRNIP	6
MGAT4B	3
MFSD12	3
DVL3	3
AP2M1	3
ITGA5	1
DBF4B	2
FLYWCH2	3
SYVN1	3
LRP5	6
TPCN2	4
FGF19	2
ZYG11B	4
ZSWIM5	2
SELENON	1
LAPTM5	1
TMCO4	2
UBXN10	5
DIRAS3	2
NFIA	4
USP1	5
NEXN	2
GBP2	2
GBP4	2
IER5	1
NBPF20	5
CAPN2	2
COQ8A	3
CTSS	2
BNIPL	4
RNF149	2
ARHGAP25	2
GPR155	2
PBXIP1	3
NAXE	1
POGLUT1	4
EIF4E3	2
TMEM183A	5
TRIM46	1
ARPC2	1
AZI2	2
TGFBR2	3
ANKZF1	3
STT3B	3
SERPINI1	3
IFI16	2
AIM2	2
PPM1K	2
TIPARP	2
RPL9	1
HPS3	9
ZDHHC3	5
ELP6	6
DTX3L	2
YEATS2	2
ZC3H12A	1
MEAF6	3
POLR2H	1
TMEM41A	4
TKT	3
GNL3	1
ARHGEF3	2
LRPAP1	3
RNF168	4
PIGX	5
ZNF691	1
CAMP	4
ZNF589	5
SHISA5	2
APEH	1
PPM1M	1
C4orf3	2
ERAP2	2
NSA2	3
CREBRF	2
SFXN1	5
DAGLB	4
GALNT10	5
ZNF12	3
SLC29A4	2
SLC35G3	8
RAD21	5
SUN1	3
TMEM74	8
FASTK	3
PSIP1	9
TMEM71	6
ZHX1	5
CARD19	9
HDX	7
AQP3	1
VCP	3
ZNF22	1
KLHDC2	1
NUDT5	1
GHITM	1
METTL3	6
SLC39A13	1
TC2N	5
IFI27	2
JAM3	1
HIF1AN	4
BAG5	3
PLEKHF1	1
ANAPC16	1
APBB1	1
TRIM44	2
ILK	3
TPP1	3
CYB5A	4
CYB5R2	4
TMEM41B	5
MCM7	3
TK2	4
HSP90B1	1
BEX3	9
ZCCHC18	1
B2M	2
SLFN5	2
FAM111A	2
CCNDBP1	6
CNPY4	3
MEI1	4
TTC16	1
PIP5KL1	2
EEIG1	3
TBC1D2B	3
KATNAL2	7
DPEP2	4
CD3D	1
RRM1	1
IRGQ	4
RAB8A	2
GPX4	3
MVD	1
DHRS13	1
TP53I13	3
TUBA1A	1
ZNF528	4
AXL	8
EEF2	3
TMIGD2	1
HDGFL2	1
MFSD3	1
KLK2	4
OTUB1	3
SPRYD3	1
NDUFV1	3
CDK2AP2	3
PRDX2	1
TMC8	1
E4F1	3
ABCA3	4
NLRC3	1
PLAAT5	2
ATG16L2	3
TRANK1	2
TTC21A	2
MAP4K2	5
ANKS3	5
NUDT16L1	3
RNF187	3
HOOK3	4
BMI1	3
THAP11	3
KCTD6	4
IRF2	2
ARF4	3
TAP1	2
ING5	3
ATG4B	3
MLKL	2
STIP1	1
REEP4	3
FNTA	6
AXIN2	3
NDUFS5	1
LDLRAD4	6
CNNM3	3
ZNF507	4
STX18	1
NSG1	1
ZNF608	7
LGALS9	2
JMJD7-PLA2G4B	3
MAP2K1	1
HNRNPH1	1
AR	8
ZNF354A	1
NSMCE1	1
RGS14	1
CA5B	4
CXCL10	2
CD52	1
GPR183	1
HINT1	1
BUB1	7
CENPX	3
RFNG	3
TRIM56	2
BRD3	3
CHD3	1
TRAPPC1	1
ADRA1B	4
USP47	3
GLB1	1
B3GNT2	2
VSTM2A	4
DNAJC18	4
PFKFB3	3
ARL6IP1	3
SERPINB9	2
EMB	3
STAT2	2
ZNF16	6
ACYP2	7
TRABD	1
POLH	1
OR10A2	8
RIOX2	4
KIAA0232	4
OSCAR	2
S1PR1	3
PKIA	1
PRKCE	7
ZNF692	1
TRIM8	3
SOSTDC1	2
CHD7	1
ZNF524	3
LRRC8C	3
LRRC8D	3
ZNF274	9
RGS19	1
TCEA2	1
DEFB4A	6
HDAC3	1
RPS21	3
C3AR1	2
PRNP	3
JMJD1C	2
EIF2AK3	5
MOB3A	1
SNTB1	2
ISG20	2
BSG	1
B3GALT1	4
IL16	1
C2CD2L	3
TCEAL1	1
AFF1	2
RASGRP1	1
TMEM134	3
THEMIS	6
CORO1B	1
RARG	1
SP3	3
NADSYN1	3
MYD88	2
TADA2B	3
GRK2	3
PARP14	2
IQCB1	4
VEGFB	3
NABP1	2
NUDT4	4
LRFN4	1
UQCRH	3
PSMD1	1
STAT5B	3
CNP	2
RNF213	2
KCNH6	8
PLK3	3
UBXN2A	7
GNG5	2
C9orf131	4
CTSF	3
ZDHHC24	1
PRPF8	3
PELI3	1
AKIRIN1	1
CEP135	4
BTC	4
DENND6A	2
GPR171	2
GK5	4
VCPIP1	2
MARCKSL1	3
YPEL2	4
NPPA	2
ARHGAP1	1
GOLGA8A	1
CLTB	1
TBC1D10C	1
DRAP1	2
RPS6KB2	3
MLXIP	9
SLC35A4	2
SSNA1	3
COX8A	3
RNPEP	5
CLK2	3
LPCAT4	5
RMDN1	4
CDK5R1	3
PNMA1	3
DPP7	3
TMEM80	1
KCNA3	2
KCNA2	8
ZBTB38	9
TIMM22	1
SAMD9L	2
CD19	4
NR2C2	4
OR2G3	4
ZBTB33	2
TBL1XR1	4
IL17RA	1
CD151	1
ANXA2R	2
FLII	3
TMEM187	2
BET1L	1
IMP3	1
CIMAP1B	2
C2orf69	5
POGLUT3	2
PLEC	1
ZNF543	2
ZNF354B	5
P4HTM	1
SLC25A20	1
PARP10	2
CPNE7	6
MSC	1
CYBC1	2
CTC1	1
MRFAP1L1	1
GIMAP7	2
CALR	1
PTPN11	5
CLK3	1
KLHL28	6
MAF1	1
MYADM	1
MROH1	3
NKPD1	1
ZNF48	1
SEPTIN1	1
TRNAU1AP	4
ZNRF2	2
MCFD2	1
ARHGAP45	3
PCGF5	2
ZFP3	1
ZNF792	5
D2HGDH	1
SLC25A42	3
SLC26A11	1
ZNF322	1
DDX60L	2
SYNE4	6
ZBTB2	3
SGSH	1
ATG9B	3
ZNF875	4
IDH2	2
P2RY8	3
TSEN54	1
UBA7	2
LDOC1	3
TMIGD1	4
AP1S2	6
FES	2
LIMK2	5
SATB1	2
TRAK1	1
TTC3	5
LCK	1
SPATA13	2
SMDT1	1
GPR132	1
MX2	2
TBK1	2
TUBA8	2
PRKX	8
PTP4A2	1
CRELD2	1
GPR173	2
CSF1	2
MAML2	2
CCR10	5
WDR27	6
XPOT	9
NELL2	6
SEPTIN9	3
NDUFA12	1
UBE2G2	1
RBM33	4
RBM43	2
FMNL1	1
USP18	2
TMEM121	3
DGAT1	3
CIB1	1
RPS27L	4
SIGIRR	1
NRBP2	1
IFITM2	2
RBM11	2
CDK10	3
TNFAIP8L1	1
SP140L	2
FAAP100	3
IRF7	2
BRCC3	6
PCGF3	5
SNAI3	1
ANKFY1	2
IFIT1	2
KCNIP4	7
MORF4L1	3
GNB1L	9
TRIM69	2
IFITM1	2
C16orf54	1
ZNF267	2
RASA3	3
AIDA	2
PPP1CC	2
SLC36A3	4
INSIG1	3
PRR5	2
HYAL3	1
TPCN1	3
TRABD2A	6
QRFPR	2
TMEM216	3
RPS19BP1	5
PLCD1	3
NAP1L1	1
LILRA5	4
GCNT1	2
EPOR	3
LHFPL3	6
USP7	1
PLEKHN1	2
TET3	6
ZNF286A	4
ISG15	2
FANCA	2
SECISBP2	4
SEMA4D	3
CARD9	1
RINL	6
UBQLN2	2
ARL4C	2
LAMTOR4	1
TUBB4B	1
COMMD6	1
PEAK3	2
PLSCR1	2
SBK1	2
SELL	2
SUMO2	1
RPL14	1
UTS2B	4
LITAF	1
ZNF600	5
SLC35E2B	3
TOGARAM2	8
HMGB1	9
TDRD7	2
SPATS2L	2
S100A4	1
STK40	1
FAM217B	6
TUBB	1
SUPT5H	3
ZNF107	2
PPIA	1
ZNF836	1
SUPT3H	2
GIMAP5	2
ASB13	1
EVL	2
NACA	3
OR2T3	7
BORCS6	1
MAN2A2	3
SULF2	8
HBG2	7
HSH2D	2
CD47	2
ARID5A	2
ANKRD36B	6
FLNA	3
CASP4	2
ZNF585A	8
FUT11	9
METTL9	5
ZNF398	5
H4C3	3
IGF2R	5
PGAP1	2
PIWIL2	4
NOL4L	1
FITM2	1
LRP10	2
ZNF786	5
ADARB1	6
SIPA1L1	2
RAB40C	3
SPTAN1	3
PSAP	3
S100A10	1
MYO1C	1
ZNF71	1
MBP	3
GOLGA6L9	1
C1orf122	3
ZNF335	3
RPS4X	1
GRK6	3
MARCHF5	7
CD2AP	2
OR2L3	4
ZNF544	4
TMEM229B	2
MIER1	7
TFDP1	1
DDX42	4
SLC29A3	3
CARD11	2
PIM3	3
BAZ1A	2
CCDC69	3
CALM1	1
TAFA2	7
MT-ND6	5
MT-CO2	1
DLL1	2
MT-CYB	5
LDB1	3
CTR9	5
RPL10A	3
MT-ND2	9
RCSD1	3
MT-ND5	1
TMEM184B	1
BRINP2	8
PNP	3
FOXJ3	5
OPA1	5
R3HDM4	3
GRK5	2
ITPRIPL1	1
MT-ND4	1
MT-ND1	9
MT-ATP6	1
MAP3K3	3
SPOUT1	3
ATG9A	3
GPRASP1	5
CCDC167	1
MT-CO3	3
L3MBTL3	2
PCMTD2	6
GIGYF2	4
PSMB8	2
TAP2	2
NBDY	2
EHMT2	1
HSPA1B	2
HSPA1A	2
CARD16	2
MICB	2
HLA-C	2
DHX16	1
GNL1	3
HLA-E	2
HLA-F	2
ZFP57	6
AKT1S1	5
PCDHA5	4
SLFN12L	2
VIT	8
E2F4	3
PDE7A	4
SAMD9	2
HMGN1	1
DENND6B	1
DENND1C	1
CRYZL1	4
ATP10A	2
SACM1L	3
DYNLT2B	4
MLLT11	1
LTC4S	1
SIPA1	3
RBMXL1	2
LAT	5
DNASE1	3
CSNK1E	6
IRF9	2
HBE1	5
REPIN1	3
SCART1	3
HAUS3	2
STARD10	5
SMTNL1	2
ZSWIM7	4
RTL10	5
PHB2	1
DDX3X	2
TNFRSF25	1
TSTD1	3
VAMP2	3
AP4M1	5
PPP2R2A	2
APOL6	2
SLC26A6	1
LTB	1
C2orf92	8
ZNF492	4
TSPAN19	2
TAPBP	2
OR5K1	6
TNF	1
GPX1	1
TRIM26	2
HLA-B	2
BRD3OS	3
HGH1	1
KIAA0040	2
RGL2	1
RBM14	3
APOBEC3G	2
MRPS17	1
PSMB9	2
NSUN6	2
INMT	2
AP5Z1	3
KCTD7	6
ZNF512	1
N4BP2L2	8
ZNF585B	0
ACTN3	7
ZNF550	3
DPP3	1
OR5M11	4
CTSO	2
LSM14A	9
EPPK1	6
C17orf114	4
DYNLL2	1
RASSF5	1
NBPF15	1
MLLT6	2
PRAG1	6
ORAI1	1
MARCKS	7
SSTR3	2
OR51B2	2

## Sheet: Table E5
gene	module
ALS2	4
NDUFAF7	2
CD38	1
CRAMP1	2
CYTH3	0
ETV7	3
ZBTB32	1
MVP	1
NUB1	1
TYMP	1
CD44	2
SLAMF7	1
EIF2AK2	3
PARP12	1
EIF4B	2
AHRR	4
DGKA	2
SP100	1
RASSF1	2
IFI35	1
TRIB2	2
ACTB	2
APLP2	2
DNAJA1	1
ADD1	2
OAS1	3
RPLP0	2
RGS1	1
SEC14L2	2
RTCB	1
RPL3	2
PSME2	1
SMCHD1	1
TIMP1	2
CCL22	2
SMPD3	1
MAN2B1	2
ATP13A1	1
CCL24	2
MOSPD3	2
TRIM14	1
TGFBR1	2
ELAVL2	2
RIGI	3
VSIR	2
DRG2	2
LGALS3BP	1
CCL8	3
DHX58	1
HLF	2
MDK	1
OAS3	3
OAS2	1
ARHGDIB	2
ENO2	2
TRIM38	3
QKI	3
PDE10A	2
TENT5A	3
TIMMDC1	2
XRN1	1
IFIH1	1
STAT1	3
FBXO6	3
GBP1	1
IFIT3	3
IFIT2	3
CD274	1
MASTL	1
PLS1	2
CSTA	4
TNFSF10	3
NMI	1
PARD6B	4
ZNFX1	3
KLHDC3	2
TREM1	2
MT2A	3
RBCK1	1
IFI6	3
APOBEC3A	3
SAT1	3
BST2	1
HELZ2	3
THEMIS2	1
SHFL	1
GGT7	2
PRKAB2	2
TRIM5	3
CNGA4	2
TRIM22	1
XAF1	1
EPSTI1	1
CNDP2	1
GIMAP4	1
TEX15	2
RSAD2	3
CMPK2	3
AGO4	2
OASL	1
DTX1	2
TRAFD1	3
CD164	1
CCDC142	2
STX6	2
SP110	1
PHF11	1
CHST12	1
CCM2	2
RTP4	1
IL1RN	3
CMTR1	1
MMP7	2
THBS1	2
IFI44L	3
IFI44	3
IFT172	4
PNPT1	3
CYP1B1	2
PARP9	3
HERC6	3
HERC5	3
RASGEF1B	0
WARS1	3
PML	1
SECTM1	3
IGFBP4	1
IFITM3	1
MYO1F	2
SH3BGRL3	2
S100A8	4
GALM	1
SLC10A6	2
PLAC8	1
IQGAP2	1
TNFAIP8	1
FGD2	3
PTGES	2
SCGB1A1	2
RABGAP1L	1
ARK2N	0
IFIT5	1
UTRN	1
GBP5	1
NUP205	1
EEF1A1	2
UBE2L6	1
MX1	3
DONSON	2
ITGB2	2
JAML	2
ADAR	1
LY6E	1
AP2M1	2
SDC3	4
SNED1	2
CTSS	1
DHX57	4
IFI16	1
PPM1K	1
IL17RE	4
CCR1	3
DTX3L	3
KLKB1	2
SLU7	1
FASTK	2
CARD19	2
CRYL1	2
NSD1	2
IFI27	3
B2M	1
SLFN5	1
DPEP2	2
SEMA6B	2
IRF2	1
TAP1	1
VAMP5	1
CXCL10	3
TRIM56	3
TPST1	2
TM4SF4	2
STAT2	1
FPR2	2
FPR1	4
LRG1	2
HOPX	2
PIK3CD	2
C3AR1	1
ISG20	1
RASGRP1	2
MYD88	1
PARP14	1
OLR1	0
NAA20	3
RNF213	1
GNG5	3
SLC16A11	2
TOM1L2	2
SAMD9L	1
CIMAP1B	1
PARP10	1
DDX60L	3
ZNF467	3
UBA7	1
NXPH4	2
MCEMP1	2
MX2	3
ACTG1	2
SS18L1	2
PTP4A3	2
USP18	3
NRBP2	2
IFITM2	3
IRF7	1
BRCC3	2
PSMD13	2
IFIT1	3
IFITM1	1
PIP5K1C	2
CARMIL3	0
LILRB4	3
CMC1	2
ISG15	3
CARD9	2
HES4	1
PLSCR1	3
SBK1	1
SELL	1
VWC2	2
TDRD7	1
SPATS2L	4
TLR7	1
HSH2D	1
SERPINA1	2
HNRNPAB	2
MT-ND6	4
MT-CO2	4
MT-CYB	4
MT-ND2	4
MT-ND5	4
MT-CO1	4
MT-ND4	4
MT-ND1	4
MT-ATP6	4
MT-CO3	4
HLA-E	1
ODAD4	2
SAMD9	1
HLA-A	1
IRF9	3
CPNE1	2
APOL6	1
HLA-B	1
KIAA0040	1
RGL2	2
CLEC5A	2
LYZL6	2
MYOCOS	2

## Sheet: Table E6
Protein	contrast_ref	contrast_lvl	FDR	estimate	pval
CCL28	BEC + Neutrophil RV16 Infected	BEC + Th17 Priming Uninfected	7.76e-09	3.46271	3.62e-09
CCL28	BEC + Neutrophil RV16 Infected	BEC + Th17 Priming RV16 Infected	8.58e-06	2.76067	5.72e-07
CCL28	BEC + Neutrophil Uninfected	BEC + Th17 Priming Uninfected	8.02e-05	2.44767	5.34e-06
CCL28	BEC + Neutrophil Uninfected	BEC + Th17 Priming RV16 Infected	0.000772	1.74563	0.000618
CCL28	BEC + Th17 Priming Uninfected	BEC + Th17 Priming RV16 Infected	0.15605	-0.702042	0.145647
CCL28	BEC + Neutrophil Uninfected	BEC + Neutrophil RV16 Infected	0.0471678	-1.01505	0.0377343
CCL28	BEC alone Uninfected	BEC alone RV16 Infected	5.09e-05	-2.16897	3.73e-05
CCL28	BEC alone RV16 Infected	BEC + Th17 Priming Uninfected	3.08e-09	-3.57308	1.64e-09
CCL28	BEC alone RV16 Infected	BEC + Th17 Priming RV16 Infected	8.99e-11	-4.27512	1.2e-11
CCL28	BEC alone Uninfected	BEC + Th17 Priming Uninfected	6.96e-15	-5.74205	9.28e-16
CCL28	BEC alone RV16 Infected	BEC + Neutrophil Uninfected	5.3e-16	-6.02074	1.77e-16
CCL28	BEC alone Uninfected	BEC + Th17 Priming RV16 Infected	2.57e-17	-6.44409	1.54e-17
CCL28	BEC alone RV16 Infected	BEC + Neutrophil RV16 Infected	4.5e-18	-7.03579	5.99e-19
CCL28	BEC alone Uninfected	BEC + Neutrophil Uninfected	1.32e-20	-8.18971	1.76e-21
CCL28	BEC alone Uninfected	BEC + Neutrophil RV16 Infected	5.05e-23	-9.20476	1.68e-23
CCL4/MIP-1b	BEC alone Uninfected	BEC + Th17 Priming RV16 Infected	2.8e-25	2.78173	7.46e-26
CCL4/MIP-1b	BEC alone Uninfected	BEC + Neutrophil RV16 Infected	1e-24	2.69695	2.67e-25
CCL4/MIP-1b	BEC alone Uninfected	BEC alone RV16 Infected	2.41e-22	2.37306	4.81e-23
CCL4/MIP-1b	BEC + Th17 Priming Uninfected	BEC + Th17 Priming RV16 Infected	5.41e-22	2.34921	7.21e-23
CCL4/MIP-1b	BEC + Neutrophil Uninfected	BEC + Th17 Priming RV16 Infected	1.29e-21	2.29865	1.72e-22
CCL4/MIP-1b	BEC + Neutrophil Uninfected	BEC + Neutrophil RV16 Infected	5.71e-21	2.21387	7.62e-22
CCL4/MIP-1b	BEC alone Uninfected	BEC + Neutrophil Uninfected	0.000695	0.483076	0.000371
CCL4/MIP-1b	BEC alone Uninfected	BEC + Th17 Priming Uninfected	0.00232419	0.432514	0.00123957
CCL4/MIP-1b	BEC alone RV16 Infected	BEC + Th17 Priming RV16 Infected	0.00402013	0.40867	0.00214407
CCL4/MIP-1b	BEC alone RV16 Infected	BEC + Neutrophil RV16 Infected	0.0274896	0.323888	0.0131704
CCL4/MIP-1b	BEC + Neutrophil RV16 Infected	BEC + Th17 Priming RV16 Infected	0.685481	0.0847819	0.502686
CCL4/MIP-1b	BEC + Neutrophil Uninfected	BEC + Th17 Priming Uninfected	0.896071	-0.0505624	0.688872
CCL4/MIP-1b	BEC alone RV16 Infected	BEC + Neutrophil Uninfected	1.71e-18	-1.88998	3.42e-19
CCL4/MIP-1b	BEC alone RV16 Infected	BEC + Th17 Priming Uninfected	6.29e-19	-1.94054	1.26e-19
CCL4/MIP-1b	BEC + Neutrophil RV16 Infected	BEC + Th17 Priming Uninfected	4.28e-21	-2.26443	3.12e-22
IFNa	BEC alone Uninfected	BEC + Th17 Priming RV16 Infected	2.61e-28	2.10961	5.22e-29
IFNa	BEC alone Uninfected	BEC + Neutrophil RV16 Infected	1.85e-27	2.01404	3.69e-28
IFNa	BEC alone Uninfected	BEC alone RV16 Infected	1.75e-23	1.63053	2.33e-24
IFNa	BEC + Neutrophil Uninfected	BEC + Th17 Priming RV16 Infected	1.57e-22	1.5712	1.05e-23
IFNa	BEC + Th17 Priming Uninfected	BEC + Th17 Priming RV16 Infected	5.41e-22	1.51727	4.28e-23
IFNa	BEC + Neutrophil Uninfected	BEC + Neutrophil RV16 Infected	1.95e-21	1.47563	1.3e-22
IFNa	BEC alone Uninfected	BEC + Th17 Priming Uninfected	7.69e-09	0.592335	2.56e-09
IFNa	BEC alone Uninfected	BEC + Neutrophil Uninfected	7.67e-08	0.538409	2.56e-08
IFNa	BEC alone RV16 Infected	BEC + Th17 Priming RV16 Infected	1.62e-06	0.47908	3.24e-07
IFNa	BEC alone RV16 Infected	BEC + Neutrophil RV16 Infected	6.81e-05	0.383518	1.82e-05
IFNa	BEC + Neutrophil RV16 Infected	BEC + Th17 Priming RV16 Infected	0.397438	0.095562	0.238463
IFNa	BEC + Neutrophil Uninfected	BEC + Th17 Priming Uninfected	0.890761	0.053926	0.503649
IFNa	BEC alone RV16 Infected	BEC + Th17 Priming Uninfected	3.04e-16	-1.03819	8.12e-17
IFNa	BEC alone RV16 Infected	BEC + Neutrophil Uninfected	4.9e-17	-1.09212	1.31e-17
IFNa	BEC + Neutrophil RV16 Infected	BEC + Th17 Priming Uninfected	4.28e-21	-1.42171	5.7e-22
IFNg	BEC alone Uninfected	BEC + Th17 Priming RV16 Infected	1.43e-29	3.78878	1.91e-30
IFNg	BEC alone Uninfected	BEC + Neutrophil RV16 Infected	1.98e-29	3.76032	2.64e-30
IFNg	BEC alone Uninfected	BEC alone RV16 Infected	7.22e-26	3.14755	4.81e-27
IFNg	BEC + Th17 Priming Uninfected	BEC + Th17 Priming RV16 Infected	2.05e-20	2.24644	4.1e-21
IFNg	BEC + Neutrophil Uninfected	BEC + Th17 Priming RV16 Infected	2.49e-20	2.21883	6.64e-21
IFNg	BEC + Neutrophil Uninfected	BEC + Neutrophil RV16 Infected	5.48e-20	2.19037	1.1e-20
IFNg	BEC alone Uninfected	BEC + Neutrophil Uninfected	1.1e-14	1.56995	2.19e-15
IFNg	BEC alone Uninfected	BEC + Th17 Priming Uninfected	2.01e-14	1.54234	4.02e-15
IFNg	BEC alone RV16 Infected	BEC + Th17 Priming RV16 Infected	4.94e-05	0.641227	1.65e-05
IFNg	BEC alone RV16 Infected	BEC + Neutrophil RV16 Infected	9.97e-05	0.61277	3.32e-05
IFNg	BEC + Neutrophil RV16 Infected	BEC + Th17 Priming RV16 Infected	0.836917	0.0284569	0.831424
IFNg	BEC + Neutrophil Uninfected	BEC + Th17 Priming Uninfected	0.896071	-0.0276157	0.836333
IFNg	BEC alone RV16 Infected	BEC + Neutrophil Uninfected	4.64e-15	-1.5776	1.86e-15
IFNg	BEC alone RV16 Infected	BEC + Th17 Priming Uninfected	3.06e-15	-1.60522	1.02e-15
IFNg	BEC + Neutrophil RV16 Infected	BEC + Th17 Priming Uninfected	3.37e-20	-2.21799	6.74e-21
IL-17C	BEC + Th17 Priming Uninfected	BEC + Th17 Priming RV16 Infected	2.73e-08	4.87692	1.27e-08
IL-17C	BEC alone Uninfected	BEC + Th17 Priming RV16 Infected	5.07e-07	4.16587	4.06e-07
IL-17C	BEC + Neutrophil Uninfected	BEC + Th17 Priming RV16 Infected	3.59e-06	3.8204	2.16e-06
IL-17C	BEC alone Uninfected	BEC + Neutrophil RV16 Infected	9.22e-05	3.06925	7.38e-05
IL-17C	BEC alone Uninfected	BEC alone RV16 Infected	0.000314	2.79669	0.000251
IL-17C	BEC + Neutrophil Uninfected	BEC + Neutrophil RV16 Infected	0.000518	2.72377	0.000346
IL-17C	BEC alone RV16 Infected	BEC + Th17 Priming RV16 Infected	0.0867206	1.36919	0.0578137
IL-17C	BEC + Neutrophil RV16 Infected	BEC + Th17 Priming RV16 Infected	0.31484	1.09663	0.125936
IL-17C	BEC alone Uninfected	BEC + Neutrophil Uninfected	0.72191	0.345474	0.625655
IL-17C	BEC alone RV16 Infected	BEC + Neutrophil RV16 Infected	0.700179	0.272558	0.700179
IL-17C	BEC alone Uninfected	BEC + Th17 Priming Uninfected	0.396762	-0.711045	0.31741
IL-17C	BEC + Neutrophil Uninfected	BEC + Th17 Priming Uninfected	0.558981	-1.05652	0.140018
IL-17C	BEC alone RV16 Infected	BEC + Neutrophil Uninfected	0.00151116	-2.45122	0.00110819
IL-17C	BEC alone RV16 Infected	BEC + Th17 Priming Uninfected	1.44e-05	-3.50773	9.59e-06
IL-17C	BEC + Neutrophil RV16 Infected	BEC + Th17 Priming Uninfected	4.36e-06	-3.78029	2.61e-06
IL1b/IL1F2	BEC alone Uninfected	BEC + Th17 Priming RV16 Infected	2.17e-19	3.79697	8.66e-20
IL1b/IL1F2	BEC alone Uninfected	BEC + Neutrophil RV16 Infected	2.03e-16	3.15533	8.13e-17
IL1b/IL1F2	BEC alone Uninfected	BEC alone RV16 Infected	1.29e-14	2.77675	6.88e-15
IL1b/IL1F2	BEC alone Uninfected	BEC + Th17 Priming Uninfected	8.78e-11	2.14224	2.34e-11
IL1b/IL1F2	BEC alone Uninfected	BEC + Neutrophil Uninfected	7.87e-10	1.98099	2.1e-10
IL1b/IL1F2	BEC + Neutrophil Uninfected	BEC + Th17 Priming RV16 Infected	4.42e-09	1.81598	2.06e-09
IL1b/IL1F2	BEC + Th17 Priming Uninfected	BEC + Th17 Priming RV16 Infected	3.7e-08	1.65473	1.97e-08
IL1b/IL1F2	BEC + Neutrophil Uninfected	BEC + Neutrophil RV16 Infected	3.03e-05	1.17434	1.61e-05
IL1b/IL1F2	BEC alone RV16 Infected	BEC + Th17 Priming RV16 Infected	0.000315	1.02022	0.000126
IL1b/IL1F2	BEC + Neutrophil RV16 Infected	BEC + Th17 Priming RV16 Infected	0.0523278	0.641644	0.0113749
IL1b/IL1F2	BEC alone RV16 Infected	BEC + Neutrophil RV16 Infected	0.18964	0.37858	0.126427
IL1b/IL1F2	BEC + Neutrophil Uninfected	BEC + Th17 Priming Uninfected	0.890761	0.161252	0.510538
IL1b/IL1F2	BEC alone RV16 Infected	BEC + Th17 Priming Uninfected	0.0141405	-0.634507	0.0122551
IL1b/IL1F2	BEC alone RV16 Infected	BEC + Neutrophil Uninfected	0.00255988	-0.795759	0.0020479
IL1b/IL1F2	BEC + Neutrophil RV16 Infected	BEC + Th17 Priming Uninfected	0.000173	-1.01309	0.000138
TNF-a	BEC alone Uninfected	BEC + Th17 Priming RV16 Infected	0.000338	1.63173	0.000315
TNF-a	BEC + Th17 Priming Uninfected	BEC + Th17 Priming RV16 Infected	0.000951	1.51042	0.000761
TNF-a	BEC + Neutrophil Uninfected	BEC + Th17 Priming RV16 Infected	0.00218142	1.38029	0.00189056
TNF-a	BEC + Neutrophil RV16 Infected	BEC + Th17 Priming RV16 Infected	0.0523278	1.06969	0.0139541
TNF-a	BEC alone Uninfected	BEC alone RV16 Infected	0.0197394	1.02268	0.0184234
TNF-a	BEC alone RV16 Infected	BEC + Th17 Priming RV16 Infected	0.190202	0.609048	0.152161
TNF-a	BEC alone Uninfected	BEC + Neutrophil RV16 Infected	0.198878	0.562042	0.185619
TNF-a	BEC + Neutrophil Uninfected	BEC + Neutrophil RV16 Infected	0.494398	0.310598	0.461438
TNF-a	BEC alone Uninfected	BEC + Neutrophil Uninfected	0.688268	0.251443	0.550615
TNF-a	BEC alone Uninfected	BEC + Th17 Priming Uninfected	0.828265	0.121311	0.773047
TNF-a	BEC + Neutrophil Uninfected	BEC + Th17 Priming Uninfected	0.896071	-0.130133	0.757062
TNF-a	BEC + Neutrophil RV16 Infected	BEC + Th17 Priming Uninfected	0.318724	-0.440731	0.297476
TNF-a	BEC alone RV16 Infected	BEC + Neutrophil RV16 Infected	0.37698	-0.460642	0.276452
TNF-a	BEC alone RV16 Infected	BEC + Neutrophil Uninfected	0.0768144	-0.77124	0.0716934
TNF-a	BEC alone RV16 Infected	BEC + Th17 Priming Uninfected	0.0390922	-0.901373	0.0364861

## Sheet: Table E7
mod	protein	trt_stim	corr_estimate	corr_pval	annot
mod_1	CCL4/MIP-1b	BEC alone Uninfected	-0.612495	0.0597725	Cilia Structure/Function and Cellular Metabolism
mod_1	CCL4/MIP-1b	BEC + Neutrophil Uninfected	-0.685856	0.0285542	Cilia Structure/Function and Cellular Metabolism
mod_1	CCL4/MIP-1b	BEC + Th17 Priming Uninfected	-0.827274	0.00314364	Cilia Structure/Function and Cellular Metabolism
mod_1	CCL4/MIP-1b	BEC alone RV16 Infected	-0.278487	0.468069	Cilia Structure/Function and Cellular Metabolism
mod_1	CCL4/MIP-1b	BEC + Neutrophil RV16 Infected	0.0935057	0.797235	Cilia Structure/Function and Cellular Metabolism
mod_1	CCL4/MIP-1b	BEC + Th17 Priming RV16 Infected	-0.0120556	0.973632	Cilia Structure/Function and Cellular Metabolism
mod_2	CCL4/MIP-1b	BEC alone Uninfected	0.494327	0.146408	ECM-Interaction
mod_2	CCL4/MIP-1b	BEC + Neutrophil Uninfected	0.598996	0.0672652	ECM-Interaction
mod_2	CCL4/MIP-1b	BEC + Th17 Priming Uninfected	0.695391	0.0255694	ECM-Interaction
mod_2	CCL4/MIP-1b	BEC alone RV16 Infected	0.11784	0.762698	ECM-Interaction
mod_2	CCL4/MIP-1b	BEC + Neutrophil RV16 Infected	-0.396057	0.257213	ECM-Interaction
mod_2	CCL4/MIP-1b	BEC + Th17 Priming RV16 Infected	-0.254574	0.477828	ECM-Interaction
mod_3	CCL4/MIP-1b	BEC alone Uninfected	-0.682845	0.0295438	Macromolecule Metabolism
mod_3	CCL4/MIP-1b	BEC + Neutrophil Uninfected	-0.773932	0.00860972	Macromolecule Metabolism
mod_3	CCL4/MIP-1b	BEC + Th17 Priming Uninfected	-0.778753	0.00794826	Macromolecule Metabolism
mod_3	CCL4/MIP-1b	BEC alone RV16 Infected	-0.561572	0.115616	Macromolecule Metabolism
mod_3	CCL4/MIP-1b	BEC + Neutrophil RV16 Infected	-0.599783	0.0668128	Macromolecule Metabolism
mod_3	CCL4/MIP-1b	BEC + Th17 Priming RV16 Infected	-0.674338	0.0324666	Macromolecule Metabolism
mod_4	CCL4/MIP-1b	BEC alone Uninfected	0.606645	0.0629481	MAP-Kinase Signaling and Stress Response
mod_4	CCL4/MIP-1b	BEC + Neutrophil Uninfected	0.668363	0.0346329	MAP-Kinase Signaling and Stress Response
mod_4	CCL4/MIP-1b	BEC + Th17 Priming Uninfected	0.763349	0.0101964	MAP-Kinase Signaling and Stress Response
mod_4	CCL4/MIP-1b	BEC alone RV16 Infected	0.36484	0.334339	MAP-Kinase Signaling and Stress Response
mod_4	CCL4/MIP-1b	BEC + Neutrophil RV16 Infected	-0.060962	0.86714	MAP-Kinase Signaling and Stress Response
mod_4	CCL4/MIP-1b	BEC + Th17 Priming RV16 Infected	0.187671	0.603626	MAP-Kinase Signaling and Stress Response
mod_5	CCL4/MIP-1b	BEC alone Uninfected	0.699619	0.0243172	TNF Signaling
mod_5	CCL4/MIP-1b	BEC + Neutrophil Uninfected	0.756153	0.011386	TNF Signaling
mod_5	CCL4/MIP-1b	BEC + Th17 Priming Uninfected	0.82377	0.00339134	TNF Signaling
mod_5	CCL4/MIP-1b	BEC alone RV16 Infected	0.482051	0.188815	TNF Signaling
mod_5	CCL4/MIP-1b	BEC + Neutrophil RV16 Infected	0.29454	0.40874	TNF Signaling
mod_5	CCL4/MIP-1b	BEC + Th17 Priming RV16 Infected	0.493532	0.147159	TNF Signaling
mod_6	CCL4/MIP-1b	BEC alone Uninfected	-0.000382	0.999164	Cellular Metabolism
mod_6	CCL4/MIP-1b	BEC + Neutrophil Uninfected	-0.361647	0.304498	Cellular Metabolism
mod_6	CCL4/MIP-1b	BEC + Th17 Priming Uninfected	0.102093	0.778984	Cellular Metabolism
mod_6	CCL4/MIP-1b	BEC alone RV16 Infected	-0.419941	0.260461	Cellular Metabolism
mod_6	CCL4/MIP-1b	BEC + Neutrophil RV16 Infected	-0.794531	0.00603476	Cellular Metabolism
mod_6	CCL4/MIP-1b	BEC + Th17 Priming RV16 Infected	-0.540594	0.10666	Cellular Metabolism
mod_7	CCL4/MIP-1b	BEC alone Uninfected	-0.439487	0.203781	Ribosome Subunits
mod_7	CCL4/MIP-1b	BEC + Neutrophil Uninfected	-0.575829	0.0815058	Ribosome Subunits
mod_7	CCL4/MIP-1b	BEC + Th17 Priming Uninfected	-0.639559	0.046454	Ribosome Subunits
mod_7	CCL4/MIP-1b	BEC alone RV16 Infected	-0.425702	0.253289	Ribosome Subunits
mod_7	CCL4/MIP-1b	BEC + Neutrophil RV16 Infected	-0.675746	0.0319699	Ribosome Subunits
mod_7	CCL4/MIP-1b	BEC + Th17 Priming RV16 Infected	-0.547245	0.10158	Ribosome Subunits
mod_8	CCL4/MIP-1b	BEC alone Uninfected	0.0497668	0.891404	Viral Response
mod_8	CCL4/MIP-1b	BEC + Neutrophil Uninfected	-0.52353	0.120414	Viral Response
mod_8	CCL4/MIP-1b	BEC + Th17 Priming Uninfected	-0.670788	0.0337423	Viral Response
mod_8	CCL4/MIP-1b	BEC alone RV16 Infected	0.420124	0.260232	Viral Response
mod_8	CCL4/MIP-1b	BEC + Neutrophil RV16 Infected	0.56272	0.0903623	Viral Response
mod_8	CCL4/MIP-1b	BEC + Th17 Priming RV16 Infected	0.578866	0.079538	Viral Response
mod_9	CCL4/MIP-1b	BEC alone Uninfected	0.442652	0.200164	Cholesterol Metabolism
mod_9	CCL4/MIP-1b	BEC + Neutrophil Uninfected	0.338672	0.338442	Cholesterol Metabolism
mod_9	CCL4/MIP-1b	BEC + Th17 Priming Uninfected	-0.0621893	0.864486	Cholesterol Metabolism
mod_9	CCL4/MIP-1b	BEC alone RV16 Infected	0.438313	0.237961	Cholesterol Metabolism
mod_9	CCL4/MIP-1b	BEC + Neutrophil RV16 Infected	0.812093	0.00431826	Cholesterol Metabolism
mod_9	CCL4/MIP-1b	BEC + Th17 Priming RV16 Infected	0.811955	0.00433019	Cholesterol Metabolism
mod_10	CCL4/MIP-1b	BEC alone Uninfected	0.838387	0.00244381	Interferon Signaling
mod_10	CCL4/MIP-1b	BEC + Neutrophil Uninfected	0.732237	0.0160386	Interferon Signaling
mod_10	CCL4/MIP-1b	BEC + Th17 Priming Uninfected	0.788552	0.00671611	Interferon Signaling
mod_10	CCL4/MIP-1b	BEC alone RV16 Infected	0.540399	0.133074	Interferon Signaling
mod_10	CCL4/MIP-1b	BEC + Neutrophil RV16 Infected	0.663683	0.0363965	Interferon Signaling
mod_10	CCL4/MIP-1b	BEC + Th17 Priming RV16 Infected	0.695296	0.0255981	Interferon Signaling
mod_1	IFNg	BEC alone Uninfected	-0.0137909	0.969838	Cilia Structure/Function and Cellular Metabolism
mod_1	IFNg	BEC + Neutrophil Uninfected	-0.143871	0.691716	Cilia Structure/Function and Cellular Metabolism
mod_1	IFNg	BEC + Th17 Priming Uninfected	-0.0386282	0.915627	Cilia Structure/Function and Cellular Metabolism
mod_1	IFNg	BEC alone RV16 Infected	0.336808	0.375457	Cilia Structure/Function and Cellular Metabolism
mod_1	IFNg	BEC + Neutrophil RV16 Infected	0.342769	0.332251	Cilia Structure/Function and Cellular Metabolism
mod_1	IFNg	BEC + Th17 Priming RV16 Infected	0.182573	0.613671	Cilia Structure/Function and Cellular Metabolism
mod_2	IFNg	BEC alone Uninfected	-0.0884582	0.808005	ECM-Interaction
mod_2	IFNg	BEC + Neutrophil Uninfected	0.103907	0.775141	ECM-Interaction
mod_2	IFNg	BEC + Th17 Priming Uninfected	0.0580059	0.873538	ECM-Interaction
mod_2	IFNg	BEC alone RV16 Infected	-0.248229	0.519564	ECM-Interaction
mod_2	IFNg	BEC + Neutrophil RV16 Infected	-0.500062	0.141056	ECM-Interaction
mod_2	IFNg	BEC + Th17 Priming RV16 Infected	-0.26551	0.458439	ECM-Interaction
mod_3	IFNg	BEC alone Uninfected	-0.146083	0.687175	Macromolecule Metabolism
mod_3	IFNg	BEC + Neutrophil Uninfected	-0.359288	0.307897	Macromolecule Metabolism
mod_3	IFNg	BEC + Th17 Priming Uninfected	-0.0448419	0.902105	Macromolecule Metabolism
mod_3	IFNg	BEC alone RV16 Infected	0.140959	0.717553	Macromolecule Metabolism
mod_3	IFNg	BEC + Neutrophil RV16 Infected	-0.207331	0.565462	Macromolecule Metabolism
mod_3	IFNg	BEC + Th17 Priming RV16 Infected	-0.411885	0.236925	Macromolecule Metabolism
mod_4	IFNg	BEC alone Uninfected	0.0250509	0.945235	MAP-Kinase Signaling and Stress Response
mod_4	IFNg	BEC + Neutrophil Uninfected	0.258051	0.471625	MAP-Kinase Signaling and Stress Response
mod_4	IFNg	BEC + Th17 Priming Uninfected	0.121444	0.738225	MAP-Kinase Signaling and Stress Response
mod_4	IFNg	BEC alone RV16 Infected	-0.287377	0.453368	MAP-Kinase Signaling and Stress Response
mod_4	IFNg	BEC + Neutrophil RV16 Infected	-0.377544	0.282116	MAP-Kinase Signaling and Stress Response
mod_4	IFNg	BEC + Th17 Priming RV16 Infected	-0.0418075	0.908706	MAP-Kinase Signaling and Stress Response
mod_5	IFNg	BEC alone Uninfected	0.141654	0.696275	TNF Signaling
mod_5	IFNg	BEC + Neutrophil Uninfected	0.320771	0.366164	TNF Signaling
mod_5	IFNg	BEC + Th17 Priming Uninfected	0.141218	0.697173	TNF Signaling
mod_5	IFNg	BEC alone RV16 Infected	-0.296031	0.439253	TNF Signaling
mod_5	IFNg	BEC + Neutrophil RV16 Infected	-0.143894	0.691668	TNF Signaling
mod_5	IFNg	BEC + Th17 Priming RV16 Infected	0.170852	0.63698	TNF Signaling
mod_6	IFNg	BEC alone Uninfected	-0.362757	0.302906	Cellular Metabolism
mod_6	IFNg	BEC + Neutrophil Uninfected	-0.679495	0.0306727	Cellular Metabolism
mod_6	IFNg	BEC + Th17 Priming Uninfected	0.248093	0.489484	Cellular Metabolism
mod_6	IFNg	BEC alone RV16 Infected	0.171878	0.658359	Cellular Metabolism
mod_6	IFNg	BEC + Neutrophil RV16 Infected	-0.589491	0.0728936	Cellular Metabolism
mod_6	IFNg	BEC + Th17 Priming RV16 Infected	-0.412154	0.236589	Cellular Metabolism
mod_7	IFNg	BEC alone Uninfected	-0.350887	0.320162	Ribosome Subunits
mod_7	IFNg	BEC + Neutrophil Uninfected	-0.422559	0.223769	Ribosome Subunits
mod_7	IFNg	BEC + Th17 Priming Uninfected	-0.311211	0.381418	Ribosome Subunits
mod_7	IFNg	BEC alone RV16 Infected	-0.264765	0.491148	Ribosome Subunits
mod_7	IFNg	BEC + Neutrophil RV16 Infected	-0.686305	0.0284086	Ribosome Subunits
mod_7	IFNg	BEC + Th17 Priming RV16 Infected	-0.681251	0.0300775	Ribosome Subunits
mod_8	IFNg	BEC alone Uninfected	0.461131	0.179791	Viral Response
mod_8	IFNg	BEC + Neutrophil Uninfected	0.0532281	0.883893	Viral Response
mod_8	IFNg	BEC + Th17 Priming Uninfected	0.215977	0.548979	Viral Response
mod_8	IFNg	BEC alone RV16 Infected	0.265491	0.489917	Viral Response
mod_8	IFNg	BEC + Neutrophil RV16 Infected	0.490056	0.150473	Viral Response
mod_8	IFNg	BEC + Th17 Priming RV16 Infected	0.532903	0.11273	Viral Response
mod_9	IFNg	BEC alone Uninfected	0.449497	0.192467	Cholesterol Metabolism
mod_9	IFNg	BEC + Neutrophil Uninfected	0.601889	0.0656104	Cholesterol Metabolism
mod_9	IFNg	BEC + Th17 Priming Uninfected	0.522418	0.121347	Cholesterol Metabolism
mod_9	IFNg	BEC alone RV16 Infected	0.0322438	0.93437	Cholesterol Metabolism
mod_9	IFNg	BEC + Neutrophil RV16 Infected	0.322651	0.363202	Cholesterol Metabolism
mod_9	IFNg	BEC + Th17 Priming RV16 Infected	0.49584	0.144984	Cholesterol Metabolism
mod_10	IFNg	BEC alone Uninfected	0.456614	0.184653	Interferon Signaling
mod_10	IFNg	BEC + Neutrophil Uninfected	0.662346	0.0369111	Interferon Signaling
mod_10	IFNg	BEC + Th17 Priming Uninfected	0.140434	0.698787	Interferon Signaling
mod_10	IFNg	BEC alone RV16 Infected	-0.179642	0.643735	Interferon Signaling
mod_10	IFNg	BEC + Neutrophil RV16 Infected	0.350813	0.320272	Interferon Signaling
mod_10	IFNg	BEC + Th17 Priming RV16 Infected	0.44156	0.201407	Interferon Signaling
mod_1	IL1b/IL1F2	BEC alone Uninfected	-0.272626	0.446015	Cilia Structure/Function and Cellular Metabolism
mod_1	IL1b/IL1F2	BEC + Neutrophil Uninfected	-0.420608	0.226142	Cilia Structure/Function and Cellular Metabolism
mod_1	IL1b/IL1F2	BEC + Th17 Priming Uninfected	-0.680931	0.0301852	Cilia Structure/Function and Cellular Metabolism
mod_1	IL1b/IL1F2	BEC alone RV16 Infected	-0.353294	0.350996	Cilia Structure/Function and Cellular Metabolism
mod_1	IL1b/IL1F2	BEC + Neutrophil RV16 Infected	-0.363063	0.302467	Cilia Structure/Function and Cellular Metabolism
mod_1	IL1b/IL1F2	BEC + Th17 Priming RV16 Infected	-0.274295	0.443123	Cilia Structure/Function and Cellular Metabolism
mod_2	IL1b/IL1F2	BEC alone Uninfected	0.187431	0.604098	ECM-Interaction
mod_2	IL1b/IL1F2	BEC + Neutrophil Uninfected	0.300356	0.399105	ECM-Interaction
mod_2	IL1b/IL1F2	BEC + Th17 Priming Uninfected	0.50564	0.135967	ECM-Interaction
mod_2	IL1b/IL1F2	BEC alone RV16 Infected	0.251215	0.514384	ECM-Interaction
mod_2	IL1b/IL1F2	BEC + Neutrophil RV16 Infected	-0.0322345	0.92956	ECM-Interaction
mod_2	IL1b/IL1F2	BEC + Th17 Priming RV16 Infected	-0.0222935	0.951257	ECM-Interaction
mod_3	IL1b/IL1F2	BEC alone Uninfected	-0.412243	0.236476	Macromolecule Metabolism
mod_3	IL1b/IL1F2	BEC + Neutrophil Uninfected	-0.538572	0.108235	Macromolecule Metabolism
mod_3	IL1b/IL1F2	BEC + Th17 Priming Uninfected	-0.682979	0.0294996	Macromolecule Metabolism
mod_3	IL1b/IL1F2	BEC alone RV16 Infected	-0.454026	0.219584	Macromolecule Metabolism
mod_3	IL1b/IL1F2	BEC + Neutrophil RV16 Infected	-0.636585	0.0478097	Macromolecule Metabolism
mod_3	IL1b/IL1F2	BEC + Th17 Priming RV16 Infected	-0.735666	0.0153022	Macromolecule Metabolism
mod_4	IL1b/IL1F2	BEC alone Uninfected	0.282293	0.429386	MAP-Kinase Signaling and Stress Response
mod_4	IL1b/IL1F2	BEC + Neutrophil Uninfected	0.49582	0.145003	MAP-Kinase Signaling and Stress Response
mod_4	IL1b/IL1F2	BEC + Th17 Priming Uninfected	0.605807	0.0634121	MAP-Kinase Signaling and Stress Response
mod_4	IL1b/IL1F2	BEC alone RV16 Infected	0.400625	0.285282	MAP-Kinase Signaling and Stress Response
mod_4	IL1b/IL1F2	BEC + Neutrophil RV16 Infected	0.296995	0.404659	MAP-Kinase Signaling and Stress Response
mod_4	IL1b/IL1F2	BEC + Th17 Priming RV16 Infected	0.352001	0.318522	MAP-Kinase Signaling and Stress Response
mod_5	IL1b/IL1F2	BEC alone Uninfected	0.378866	0.280297	TNF Signaling
mod_5	IL1b/IL1F2	BEC + Neutrophil Uninfected	0.572579	0.0836474	TNF Signaling
mod_5	IL1b/IL1F2	BEC + Th17 Priming Uninfected	0.695842	0.0254337	TNF Signaling
mod_5	IL1b/IL1F2	BEC alone RV16 Infected	0.44554	0.229409	TNF Signaling
mod_5	IL1b/IL1F2	BEC + Neutrophil RV16 Infected	0.639281	0.0465796	TNF Signaling
mod_5	IL1b/IL1F2	BEC + Th17 Priming RV16 Infected	0.571778	0.0841802	TNF Signaling
mod_6	IL1b/IL1F2	BEC alone Uninfected	-0.199614	0.580332	Cellular Metabolism
mod_6	IL1b/IL1F2	BEC + Neutrophil Uninfected	-0.624629	0.0535256	Cellular Metabolism
mod_6	IL1b/IL1F2	BEC + Th17 Priming Uninfected	-0.0694342	0.848843	Cellular Metabolism
mod_6	IL1b/IL1F2	BEC alone RV16 Infected	-0.227449	0.556157	Cellular Metabolism
mod_6	IL1b/IL1F2	BEC + Neutrophil RV16 Infected	-0.619723	0.0559966	Cellular Metabolism
mod_6	IL1b/IL1F2	BEC + Th17 Priming RV16 Infected	-0.51604	0.126784	Cellular Metabolism
mod_7	IL1b/IL1F2	BEC alone Uninfected	-0.507908	0.13393	Ribosome Subunits
mod_7	IL1b/IL1F2	BEC + Neutrophil Uninfected	-0.446556	0.195753	Ribosome Subunits
mod_7	IL1b/IL1F2	BEC + Th17 Priming Uninfected	-0.635613	0.0482586	Ribosome Subunits
mod_7	IL1b/IL1F2	BEC alone RV16 Infected	-0.353233	0.351084	Ribosome Subunits
mod_7	IL1b/IL1F2	BEC + Neutrophil RV16 Infected	-0.164128	0.650486	Ribosome Subunits
mod_7	IL1b/IL1F2	BEC + Th17 Priming RV16 Infected	-0.801702	0.00528428	Ribosome Subunits
mod_8	IL1b/IL1F2	BEC alone Uninfected	0.415056	0.232972	Viral Response
mod_8	IL1b/IL1F2	BEC + Neutrophil Uninfected	-0.2619	0.464799	Viral Response
mod_8	IL1b/IL1F2	BEC + Th17 Priming Uninfected	-0.543006	0.1048	Viral Response
mod_8	IL1b/IL1F2	BEC alone RV16 Infected	0.276186	0.471907	Viral Response
mod_8	IL1b/IL1F2	BEC + Neutrophil RV16 Infected	0.378575	0.280696	Viral Response
mod_8	IL1b/IL1F2	BEC + Th17 Priming RV16 Infected	0.315629	0.374331	Viral Response
mod_9	IL1b/IL1F2	BEC alone Uninfected	0.33951	0.337171	Cholesterol Metabolism
mod_9	IL1b/IL1F2	BEC + Neutrophil Uninfected	0.683517	0.0293211	Cholesterol Metabolism
mod_9	IL1b/IL1F2	BEC + Th17 Priming Uninfected	0.137045	0.705781	Cholesterol Metabolism
mod_9	IL1b/IL1F2	BEC alone RV16 Infected	0.121437	0.75563	Cholesterol Metabolism
mod_9	IL1b/IL1F2	BEC + Neutrophil RV16 Infected	0.226202	0.529734	Cholesterol Metabolism
mod_9	IL1b/IL1F2	BEC + Th17 Priming RV16 Infected	0.349575	0.3221	Cholesterol Metabolism
mod_10	IL1b/IL1F2	BEC alone Uninfected	0.635362	0.048375	Interferon Signaling
mod_10	IL1b/IL1F2	BEC + Neutrophil Uninfected	0.828047	0.00309079	Interferon Signaling
mod_10	IL1b/IL1F2	BEC + Th17 Priming Uninfected	0.805596	0.00490592	Interferon Signaling
mod_10	IL1b/IL1F2	BEC alone RV16 Infected	0.431493	0.246186	Interferon Signaling
mod_10	IL1b/IL1F2	BEC + Neutrophil RV16 Infected	0.846749	0.00199709	Interferon Signaling
mod_10	IL1b/IL1F2	BEC + Th17 Priming RV16 Infected	0.65569	0.0395469	Interferon Signaling
mod_1	IL-17C	BEC alone Uninfected	-0.325467	0.358786	Cilia Structure/Function and Cellular Metabolism
mod_1	IL-17C	BEC + Neutrophil Uninfected	-0.621786	0.0549484	Cilia Structure/Function and Cellular Metabolism
mod_1	IL-17C	BEC + Th17 Priming Uninfected	-0.839449	0.00238348	Cilia Structure/Function and Cellular Metabolism
mod_1	IL-17C	BEC alone RV16 Infected	-0.268473	0.484867	Cilia Structure/Function and Cellular Metabolism
mod_1	IL-17C	BEC + Neutrophil RV16 Infected	-0.258405	0.470995	Cilia Structure/Function and Cellular Metabolism
mod_1	IL-17C	BEC + Th17 Priming RV16 Infected	0.275879	0.440386	Cilia Structure/Function and Cellular Metabolism
mod_2	IL-17C	BEC alone Uninfected	0.154701	0.669574	ECM-Interaction
mod_2	IL-17C	BEC + Neutrophil Uninfected	0.445534	0.196902	ECM-Interaction
mod_2	IL-17C	BEC + Th17 Priming Uninfected	0.83923	0.00239583	ECM-Interaction
mod_2	IL-17C	BEC alone RV16 Infected	-0.112573	0.773077	ECM-Interaction
mod_2	IL-17C	BEC + Neutrophil RV16 Infected	-0.120608	0.739975	ECM-Interaction
mod_2	IL-17C	BEC + Th17 Priming RV16 Infected	-0.529147	0.115772	ECM-Interaction
mod_3	IL-17C	BEC alone Uninfected	-0.321477	0.365051	Macromolecule Metabolism
mod_3	IL-17C	BEC + Neutrophil Uninfected	-0.615661	0.0580986	Macromolecule Metabolism
mod_3	IL-17C	BEC + Th17 Priming Uninfected	-0.757139	0.0112175	Macromolecule Metabolism
mod_3	IL-17C	BEC alone RV16 Infected	-0.67839	0.0445648	Macromolecule Metabolism
mod_3	IL-17C	BEC + Neutrophil RV16 Infected	-0.834785	0.00265685	Macromolecule Metabolism
mod_3	IL-17C	BEC + Th17 Priming RV16 Infected	-0.455724	0.18562	Macromolecule Metabolism
mod_4	IL-17C	BEC alone Uninfected	0.295008	0.407961	MAP-Kinase Signaling and Stress Response
mod_4	IL-17C	BEC + Neutrophil Uninfected	0.572442	0.083738	MAP-Kinase Signaling and Stress Response
mod_4	IL-17C	BEC + Th17 Priming Uninfected	0.898527	0.00041	MAP-Kinase Signaling and Stress Response
mod_4	IL-17C	BEC alone RV16 Infected	0.297342	0.437132	MAP-Kinase Signaling and Stress Response
mod_4	IL-17C	BEC + Neutrophil RV16 Infected	0.297079	0.404521	MAP-Kinase Signaling and Stress Response
mod_4	IL-17C	BEC + Th17 Priming RV16 Infected	-0.130248	0.719867	MAP-Kinase Signaling and Stress Response
mod_5	IL-17C	BEC alone Uninfected	0.400543	0.251368	TNF Signaling
mod_5	IL-17C	BEC + Neutrophil Uninfected	0.678306	0.0310801	TNF Signaling
mod_5	IL-17C	BEC + Th17 Priming Uninfected	0.917257	0.000185	TNF Signaling
mod_5	IL-17C	BEC alone RV16 Infected	0.60014	0.0875295	TNF Signaling
mod_5	IL-17C	BEC + Neutrophil RV16 Infected	0.664323	0.0361518	TNF Signaling
mod_5	IL-17C	BEC + Th17 Priming RV16 Infected	0.186506	0.605917	TNF Signaling
mod_6	IL-17C	BEC alone Uninfected	-0.286823	0.421694	Cellular Metabolism
mod_6	IL-17C	BEC + Neutrophil Uninfected	-0.269484	0.451481	Cellular Metabolism
mod_6	IL-17C	BEC + Th17 Priming Uninfected	0.391629	0.263055	Cellular Metabolism
mod_6	IL-17C	BEC alone RV16 Infected	-0.888082	0.00138186	Cellular Metabolism
mod_6	IL-17C	BEC + Neutrophil RV16 Infected	-0.782132	0.00750676	Cellular Metabolism
mod_6	IL-17C	BEC + Th17 Priming RV16 Infected	-0.591961	0.0714029	Cellular Metabolism
mod_7	IL-17C	BEC alone Uninfected	-0.145006	0.689385	Ribosome Subunits
mod_7	IL-17C	BEC + Neutrophil Uninfected	-0.378003	0.281484	Ribosome Subunits
mod_7	IL-17C	BEC + Th17 Priming Uninfected	-0.839745	0.0023668	Ribosome Subunits
mod_7	IL-17C	BEC alone RV16 Infected	-0.324131	0.394798	Ribosome Subunits
mod_7	IL-17C	BEC + Neutrophil RV16 Infected	-0.536174	0.110123	Ribosome Subunits
mod_7	IL-17C	BEC + Th17 Priming RV16 Infected	-0.376433	0.283651	Ribosome Subunits
mod_8	IL-17C	BEC alone Uninfected	0.160911	0.656981	Viral Response
mod_8	IL-17C	BEC + Neutrophil Uninfected	-0.457771	0.1834	Viral Response
mod_8	IL-17C	BEC + Th17 Priming Uninfected	-0.533579	0.112188	Viral Response
mod_8	IL-17C	BEC alone RV16 Infected	0.69457	0.0378626	Viral Response
mod_8	IL-17C	BEC + Neutrophil RV16 Infected	0.52391	0.120097	Viral Response
mod_8	IL-17C	BEC + Th17 Priming RV16 Infected	0.708899	0.0217176	Viral Response
mod_9	IL-17C	BEC alone Uninfected	0.541361	0.106066	Cholesterol Metabolism
mod_9	IL-17C	BEC + Neutrophil Uninfected	0.33696	0.341044	Cholesterol Metabolism
mod_9	IL-17C	BEC + Th17 Priming Uninfected	-0.0241396	0.947225	Cholesterol Metabolism
mod_9	IL-17C	BEC alone RV16 Infected	0.620882	0.0743597	Cholesterol Metabolism
mod_9	IL-17C	BEC + Neutrophil RV16 Infected	0.701195	0.0238614	Cholesterol Metabolism
mod_9	IL-17C	BEC + Th17 Priming RV16 Infected	0.873758	0.000952	Cholesterol Metabolism
mod_10	IL-17C	BEC alone Uninfected	0.710172	0.0213767	Interferon Signaling
mod_10	IL-17C	BEC + Neutrophil Uninfected	0.829493	0.00299367	Interferon Signaling
mod_10	IL-17C	BEC + Th17 Priming Uninfected	0.912616	0.000229	Interferon Signaling
mod_10	IL-17C	BEC alone RV16 Infected	0.937406	0.00019	Interferon Signaling
mod_10	IL-17C	BEC + Neutrophil RV16 Infected	0.86001	0.00141411	Interferon Signaling
mod_10	IL-17C	BEC + Th17 Priming RV16 Infected	0.553254	0.0971253	Interferon Signaling
mod_1	CCL28	BEC alone Uninfected	-0.0282169	0.938325	Cilia Structure/Function and Cellular Metabolism
mod_1	CCL28	BEC + Neutrophil Uninfected	0.14268	0.694163	Cilia Structure/Function and Cellular Metabolism
mod_1	CCL28	BEC + Th17 Priming Uninfected	-0.0363121	0.920672	Cilia Structure/Function and Cellular Metabolism
mod_1	CCL28	BEC alone RV16 Infected	-0.389029	0.300746	Cilia Structure/Function and Cellular Metabolism
mod_1	CCL28	BEC + Neutrophil RV16 Infected	0.370101	0.292482	Cilia Structure/Function and Cellular Metabolism
mod_1	CCL28	BEC + Th17 Priming RV16 Infected	-0.38427	0.272923	Cilia Structure/Function and Cellular Metabolism
mod_2	CCL28	BEC alone Uninfected	-0.141654	0.696275	ECM-Interaction
mod_2	CCL28	BEC + Neutrophil Uninfected	-0.140179	0.699313	ECM-Interaction
mod_2	CCL28	BEC + Th17 Priming Uninfected	-0.00408683	0.99106	ECM-Interaction
mod_2	CCL28	BEC alone RV16 Infected	0.424767	0.254446	ECM-Interaction
mod_2	CCL28	BEC + Neutrophil RV16 Infected	-0.385041	0.27188	ECM-Interaction
mod_2	CCL28	BEC + Th17 Priming RV16 Infected	0.211356	0.557765	ECM-Interaction
mod_3	CCL28	BEC alone Uninfected	0.0227258	0.950313	Macromolecule Metabolism
mod_3	CCL28	BEC + Neutrophil Uninfected	-0.152693	0.673664	Macromolecule Metabolism
mod_3	CCL28	BEC + Th17 Priming Uninfected	-0.0637176	0.861182	Macromolecule Metabolism
mod_3	CCL28	BEC alone RV16 Infected	-0.379056	0.314379	Macromolecule Metabolism
mod_3	CCL28	BEC + Neutrophil RV16 Infected	-0.0330217	0.927844	Macromolecule Metabolism
mod_3	CCL28	BEC + Th17 Priming RV16 Infected	-0.570309	0.0851641	Macromolecule Metabolism
mod_4	CCL28	BEC alone Uninfected	0.0073449	0.983934	MAP-Kinase Signaling and Stress Response
mod_4	CCL28	BEC + Neutrophil Uninfected	0.0288635	0.936914	MAP-Kinase Signaling and Stress Response
mod_4	CCL28	BEC + Th17 Priming Uninfected	0.107836	0.766832	MAP-Kinase Signaling and Stress Response
mod_4	CCL28	BEC alone RV16 Infected	0.470321	0.20138	MAP-Kinase Signaling and Stress Response
mod_4	CCL28	BEC + Neutrophil RV16 Infected	-0.37508	0.285525	MAP-Kinase Signaling and Stress Response
mod_4	CCL28	BEC + Th17 Priming RV16 Infected	0.4063	0.243978	MAP-Kinase Signaling and Stress Response
mod_5	CCL28	BEC alone Uninfected	0.103554	0.775889	TNF Signaling
mod_5	CCL28	BEC + Neutrophil Uninfected	0.0726114	0.841997	TNF Signaling
mod_5	CCL28	BEC + Th17 Priming Uninfected	0.166093	0.64653	TNF Signaling
mod_5	CCL28	BEC alone RV16 Infected	0.431018	0.246765	TNF Signaling
mod_5	CCL28	BEC + Neutrophil RV16 Infected	-0.262583	0.463593	TNF Signaling
mod_5	CCL28	BEC + Th17 Priming RV16 Infected	0.485374	0.155007	TNF Signaling
mod_6	CCL28	BEC alone Uninfected	-0.432076	0.2124	Cellular Metabolism
mod_6	CCL28	BEC + Neutrophil Uninfected	-0.813894	0.00416473	Cellular Metabolism
mod_6	CCL28	BEC + Th17 Priming Uninfected	0.0670834	0.853914	Cellular Metabolism
mod_6	CCL28	BEC alone RV16 Infected	-0.0336756	0.931461	Cellular Metabolism
mod_6	CCL28	BEC + Neutrophil RV16 Infected	-0.341703	0.333856	Cellular Metabolism
mod_6	CCL28	BEC + Th17 Priming RV16 Infected	-0.279393	0.434343	Cellular Metabolism
mod_7	CCL28	BEC alone Uninfected	0.325752	0.35834	Ribosome Subunits
mod_7	CCL28	BEC + Neutrophil Uninfected	-0.262064	0.464509	Ribosome Subunits
mod_7	CCL28	BEC + Th17 Priming Uninfected	-0.391434	0.263314	Ribosome Subunits
mod_7	CCL28	BEC alone RV16 Infected	-0.34614	0.361514	Ribosome Subunits
mod_7	CCL28	BEC + Neutrophil RV16 Infected	-0.536481	0.10988	Ribosome Subunits
mod_7	CCL28	BEC + Th17 Priming RV16 Infected	-0.739796	0.0144469	Ribosome Subunits
mod_8	CCL28	BEC alone Uninfected	-0.187447	0.604065	Viral Response
mod_8	CCL28	BEC + Neutrophil Uninfected	0.272837	0.445648	Viral Response
mod_8	CCL28	BEC + Th17 Priming Uninfected	0.174286	0.630121	Viral Response
mod_8	CCL28	BEC alone RV16 Infected	0.104675	0.788696	Viral Response
mod_8	CCL28	BEC + Neutrophil RV16 Infected	0.285127	0.424565	Viral Response
mod_8	CCL28	BEC + Th17 Priming RV16 Infected	0.0307671	0.932761	Viral Response
mod_9	CCL28	BEC alone Uninfected	0.854339	0.00164571	Cholesterol Metabolism
mod_9	CCL28	BEC + Neutrophil Uninfected	0.853545	0.00168017	Cholesterol Metabolism
mod_9	CCL28	BEC + Th17 Priming Uninfected	0.648995	0.0423235	Cholesterol Metabolism
mod_9	CCL28	BEC alone RV16 Infected	0.05657	0.885063	Cholesterol Metabolism
mod_9	CCL28	BEC + Neutrophil RV16 Infected	0.278344	0.436144	Cholesterol Metabolism
mod_9	CCL28	BEC + Th17 Priming RV16 Infected	-0.0634624	0.861734	Cholesterol Metabolism
mod_10	CCL28	BEC alone Uninfected	0.244147	0.496641	Interferon Signaling
mod_10	CCL28	BEC + Neutrophil Uninfected	0.482853	0.157482	Interferon Signaling
mod_10	CCL28	BEC + Th17 Priming Uninfected	0.347639	0.324972	Interferon Signaling
mod_10	CCL28	BEC alone RV16 Infected	0.311237	0.41493	Interferon Signaling
mod_10	CCL28	BEC + Neutrophil RV16 Infected	0.0766152	0.833384	Interferon Signaling
mod_10	CCL28	BEC + Th17 Priming RV16 Infected	0.436132	0.207657	Interferon Signaling
mod_1	IFNa	BEC alone Uninfected	-0.0214797	0.953035	Cilia Structure/Function and Cellular Metabolism
mod_1	IFNa	BEC + Neutrophil Uninfected	0.298198	0.402667	Cilia Structure/Function and Cellular Metabolism
mod_1	IFNa	BEC + Th17 Priming Uninfected	0.119834	0.741595	Cilia Structure/Function and Cellular Metabolism
mod_1	IFNa	BEC alone RV16 Infected	0.233038	0.546222	Cilia Structure/Function and Cellular Metabolism
mod_1	IFNa	BEC + Neutrophil RV16 Infected	0.35637	0.312128	Cilia Structure/Function and Cellular Metabolism
mod_1	IFNa	BEC + Th17 Priming RV16 Infected	0.155761	0.667421	Cilia Structure/Function and Cellular Metabolism
mod_2	IFNa	BEC alone Uninfected	-0.0457841	0.900057	ECM-Interaction
mod_2	IFNa	BEC + Neutrophil Uninfected	-0.300669	0.398589	ECM-Interaction
mod_2	IFNa	BEC + Th17 Priming Uninfected	-0.109757	0.762778	ECM-Interaction
mod_2	IFNa	BEC alone RV16 Infected	-0.353786	0.350278	ECM-Interaction
mod_2	IFNa	BEC + Neutrophil RV16 Infected	-0.394691	0.259007	ECM-Interaction
mod_2	IFNa	BEC + Th17 Priming RV16 Infected	-0.239019	0.506007	ECM-Interaction
mod_3	IFNa	BEC alone Uninfected	-0.197723	0.583997	Macromolecule Metabolism
mod_3	IFNa	BEC + Neutrophil Uninfected	0.0261875	0.942754	Macromolecule Metabolism
mod_3	IFNa	BEC + Th17 Priming Uninfected	0.0739023	0.839219	Macromolecule Metabolism
mod_3	IFNa	BEC alone RV16 Infected	-0.244153	0.526665	Macromolecule Metabolism
mod_3	IFNa	BEC + Neutrophil RV16 Infected	-0.117885	0.74568	Macromolecule Metabolism
mod_3	IFNa	BEC + Th17 Priming RV16 Infected	-0.50922	0.132761	Macromolecule Metabolism
mod_4	IFNa	BEC alone Uninfected	0.0402998	0.911987	MAP-Kinase Signaling and Stress Response
mod_4	IFNa	BEC + Neutrophil Uninfected	-0.222212	0.53721	MAP-Kinase Signaling and Stress Response
mod_4	IFNa	BEC + Th17 Priming Uninfected	-0.0269135	0.941169	MAP-Kinase Signaling and Stress Response
mod_4	IFNa	BEC alone RV16 Infected	-0.139373	0.720628	MAP-Kinase Signaling and Stress Response
mod_4	IFNa	BEC + Neutrophil RV16 Infected	-0.338702	0.338396	MAP-Kinase Signaling and Stress Response
mod_4	IFNa	BEC + Th17 Priming RV16 Infected	0.0262517	0.942614	MAP-Kinase Signaling and Stress Response
mod_5	IFNa	BEC alone Uninfected	0.144217	0.691004	TNF Signaling
mod_5	IFNa	BEC + Neutrophil Uninfected	-0.180568	0.617636	TNF Signaling
mod_5	IFNa	BEC + Th17 Priming Uninfected	0.0100124	0.9781	TNF Signaling
mod_5	IFNa	BEC alone RV16 Infected	0.0432066	0.912117	TNF Signaling
mod_5	IFNa	BEC + Neutrophil RV16 Infected	-0.167494	0.643715	TNF Signaling
mod_5	IFNa	BEC + Th17 Priming RV16 Infected	0.278256	0.436295	TNF Signaling
mod_6	IFNa	BEC alone Uninfected	-0.28827	0.41925	Cellular Metabolism
mod_6	IFNa	BEC + Neutrophil Uninfected	-0.73398	0.0156613	Cellular Metabolism
mod_6	IFNa	BEC + Th17 Priming Uninfected	0.0645159	0.859457	Cellular Metabolism
mod_6	IFNa	BEC alone RV16 Infected	-0.38099	0.311712	Cellular Metabolism
mod_6	IFNa	BEC + Neutrophil RV16 Infected	-0.398801	0.253629	Cellular Metabolism
mod_6	IFNa	BEC + Th17 Priming RV16 Infected	-0.471511	0.16891	Cellular Metabolism
mod_7	IFNa	BEC alone Uninfected	-0.546151	0.102405	Ribosome Subunits
mod_7	IFNa	BEC + Neutrophil Uninfected	0.0993554	0.784793	Ribosome Subunits
mod_7	IFNa	BEC + Th17 Priming Uninfected	-0.258009	0.471699	Ribosome Subunits
mod_7	IFNa	BEC alone RV16 Infected	-0.406114	0.278109	Ribosome Subunits
mod_7	IFNa	BEC + Neutrophil RV16 Infected	-0.55289	0.0973915	Ribosome Subunits
mod_7	IFNa	BEC + Th17 Priming RV16 Infected	-0.747195	0.0129992	Ribosome Subunits
mod_8	IFNa	BEC alone Uninfected	0.543834	0.104166	Viral Response
mod_8	IFNa	BEC + Neutrophil Uninfected	0.275538	0.440975	Viral Response
mod_8	IFNa	BEC + Th17 Priming Uninfected	0.296989	0.40467	Viral Response
mod_8	IFNa	BEC alone RV16 Infected	0.665099	0.0506054	Viral Response
mod_8	IFNa	BEC + Neutrophil RV16 Infected	0.448521	0.193555	Viral Response
mod_8	IFNa	BEC + Th17 Priming RV16 Infected	0.613467	0.0592555	Viral Response
mod_9	IFNa	BEC alone Uninfected	0.263044	0.462779	Cholesterol Metabolism
mod_9	IFNa	BEC + Neutrophil Uninfected	0.805702	0.00489581	Cholesterol Metabolism
mod_9	IFNa	BEC + Th17 Priming Uninfected	0.523213	0.12068	Cholesterol Metabolism
mod_9	IFNa	BEC alone RV16 Infected	0.529985	0.142199	Cholesterol Metabolism
mod_9	IFNa	BEC + Neutrophil RV16 Infected	0.321061	0.365707	Cholesterol Metabolism
mod_9	IFNa	BEC + Th17 Priming RV16 Infected	0.558349	0.093446	Cholesterol Metabolism
mod_10	IFNa	BEC alone Uninfected	0.418899	0.228232	Interferon Signaling
mod_10	IFNa	BEC + Neutrophil Uninfected	0.101944	0.779301	Interferon Signaling
mod_10	IFNa	BEC + Th17 Priming Uninfected	0.191202	0.596705	Interferon Signaling
mod_10	IFNa	BEC alone RV16 Infected	0.349946	0.355898	Interferon Signaling
mod_10	IFNa	BEC + Neutrophil RV16 Infected	0.250938	0.484353	Interferon Signaling
mod_10	IFNa	BEC + Th17 Priming RV16 Infected	0.562505	0.0905122	Interferon Signaling
mod_1	TNF-a	BEC alone Uninfected	-0.197799	0.583849	Cilia Structure/Function and Cellular Metabolism
mod_1	TNF-a	BEC + Neutrophil Uninfected	-0.659496	0.0380246	Cilia Structure/Function and Cellular Metabolism
mod_1	TNF-a	BEC + Th17 Priming Uninfected	-0.922593	0.000143	Cilia Structure/Function and Cellular Metabolism
mod_1	TNF-a	BEC alone RV16 Infected	-0.762587	0.0168681	Cilia Structure/Function and Cellular Metabolism
mod_1	TNF-a	BEC + Neutrophil RV16 Infected	-0.573085	0.0833118	Cilia Structure/Function and Cellular Metabolism
mod_1	TNF-a	BEC + Th17 Priming RV16 Infected	-0.611565	0.0602701	Cilia Structure/Function and Cellular Metabolism
mod_2	TNF-a	BEC alone Uninfected	0.0402248	0.91215	ECM-Interaction
mod_2	TNF-a	BEC + Neutrophil Uninfected	0.737126	0.014996	ECM-Interaction
mod_2	TNF-a	BEC + Th17 Priming Uninfected	0.875827	0.000893	ECM-Interaction
mod_2	TNF-a	BEC alone RV16 Infected	0.403406	0.281636	ECM-Interaction
mod_2	TNF-a	BEC + Neutrophil RV16 Infected	0.364042	0.301068	ECM-Interaction
mod_2	TNF-a	BEC + Th17 Priming RV16 Infected	0.274443	0.442866	ECM-Interaction
mod_3	TNF-a	BEC alone Uninfected	-0.210307	0.559767	Macromolecule Metabolism
mod_3	TNF-a	BEC + Neutrophil Uninfected	-0.732988	0.0158754	Macromolecule Metabolism
mod_3	TNF-a	BEC + Th17 Priming Uninfected	-0.927128	0.000113	Macromolecule Metabolism
mod_3	TNF-a	BEC alone RV16 Infected	-0.898848	0.00098	Macromolecule Metabolism
mod_3	TNF-a	BEC + Neutrophil RV16 Infected	-0.696486	0.0252409	Macromolecule Metabolism
mod_3	TNF-a	BEC + Th17 Priming RV16 Infected	-0.871392	0.00102187	Macromolecule Metabolism
mod_4	TNF-a	BEC alone Uninfected	0.159372	0.660095	MAP-Kinase Signaling and Stress Response
mod_4	TNF-a	BEC + Neutrophil Uninfected	0.740752	0.014254	MAP-Kinase Signaling and Stress Response
mod_4	TNF-a	BEC + Th17 Priming Uninfected	0.864409	0.0012515	MAP-Kinase Signaling and Stress Response
mod_4	TNF-a	BEC alone RV16 Infected	0.736788	0.0235459	MAP-Kinase Signaling and Stress Response
mod_4	TNF-a	BEC + Neutrophil RV16 Infected	0.632924	0.0495148	MAP-Kinase Signaling and Stress Response
mod_4	TNF-a	BEC + Th17 Priming RV16 Infected	0.705364	0.0226839	MAP-Kinase Signaling and Stress Response
mod_5	TNF-a	BEC alone Uninfected	0.264061	0.460987	TNF Signaling
mod_5	TNF-a	BEC + Neutrophil Uninfected	0.747494	0.0129429	TNF Signaling
mod_5	TNF-a	BEC + Th17 Priming Uninfected	0.885649	0.00065	TNF Signaling
mod_5	TNF-a	BEC alone RV16 Infected	0.893744	0.00115886	TNF Signaling
mod_5	TNF-a	BEC + Neutrophil RV16 Infected	0.792877	0.00621815	TNF Signaling
mod_5	TNF-a	BEC + Th17 Priming RV16 Infected	0.89936	0.000397	TNF Signaling
mod_6	TNF-a	BEC alone Uninfected	-0.28863	0.418643	Cellular Metabolism
mod_6	TNF-a	BEC + Neutrophil Uninfected	0.0762829	0.834099	Cellular Metabolism
mod_6	TNF-a	BEC + Th17 Priming Uninfected	0.109383	0.763566	Cellular Metabolism
mod_6	TNF-a	BEC alone RV16 Infected	-0.696301	0.0371872	Cellular Metabolism
mod_6	TNF-a	BEC + Neutrophil RV16 Infected	-0.287957	0.419778	Cellular Metabolism
mod_6	TNF-a	BEC + Th17 Priming RV16 Infected	-0.392525	0.261867	Cellular Metabolism
mod_7	TNF-a	BEC alone Uninfected	-0.333999	0.345572	Ribosome Subunits
mod_7	TNF-a	BEC + Neutrophil Uninfected	-0.83096	0.00289738	Ribosome Subunits
mod_7	TNF-a	BEC + Th17 Priming Uninfected	-0.757638	0.0111329	Ribosome Subunits
mod_7	TNF-a	BEC alone RV16 Infected	-0.48468	0.186063	Ribosome Subunits
mod_7	TNF-a	BEC + Neutrophil RV16 Infected	-0.205352	0.569261	Ribosome Subunits
mod_7	TNF-a	BEC + Th17 Priming RV16 Infected	-0.595996	0.06901	Ribosome Subunits
mod_8	TNF-a	BEC alone Uninfected	0.375773	0.284565	Viral Response
mod_8	TNF-a	BEC + Neutrophil Uninfected	-0.455013	0.186395	Viral Response
mod_8	TNF-a	BEC + Th17 Priming Uninfected	-0.835262	0.00262789	Viral Response
mod_8	TNF-a	BEC alone RV16 Infected	0.270648	0.481197	Viral Response
mod_8	TNF-a	BEC + Neutrophil RV16 Infected	0.0412222	0.909979	Viral Response
mod_8	TNF-a	BEC + Th17 Priming RV16 Infected	0.0895362	0.805702	Viral Response
mod_9	TNF-a	BEC alone Uninfected	0.224687	0.532569	Cholesterol Metabolism
mod_9	TNF-a	BEC + Neutrophil Uninfected	0.0435133	0.904995	Cholesterol Metabolism
mod_9	TNF-a	BEC + Th17 Priming Uninfected	-0.396656	0.256429	Cholesterol Metabolism
mod_9	TNF-a	BEC alone RV16 Infected	0.290591	0.448103	Cholesterol Metabolism
mod_9	TNF-a	BEC + Neutrophil RV16 Infected	0.33165	0.349184	Cholesterol Metabolism
mod_9	TNF-a	BEC + Th17 Priming RV16 Infected	0.336283	0.342077	Cholesterol Metabolism
mod_10	TNF-a	BEC alone Uninfected	0.653088	0.0406108	Interferon Signaling
mod_10	TNF-a	BEC + Neutrophil Uninfected	0.491411	0.149176	Interferon Signaling
mod_10	TNF-a	BEC + Th17 Priming Uninfected	0.732789	0.0159184	Interferon Signaling
mod_10	TNF-a	BEC alone RV16 Infected	0.875248	0.00199445	Interferon Signaling
mod_10	TNF-a	BEC + Neutrophil RV16 Infected	0.539407	0.107583	Interferon Signaling
mod_10	TNF-a	BEC + Th17 Priming RV16 Infected	0.734762	0.0154941	Interferon Signaling
